# Supplementary material for: Genetic variation and genetic complexity of nodule occupancy in soybean inoculated with USDA110 and USDA123 rhizobium strains
Source: BMC Genomics. 2023 Sep 4;24:520. doi: 10.1186/s12864-023-09627-4 (PMC10478483; doi:10.1186/s12864-023-09627-4)
Supplement: Supplementary file 1 — Supplementary Material 1 [file 12864_2023_9627_MOESM1_ESM.xlsx]

## Sheet: Table S1
Table S1 Description of 1,321 Glycine max and 69 Glycine soja accessions genotyped with the SoySNP50K BeadChip assay. Data include the plant introduction ID, species (Glycine max vs. Glycine soja), country of origin, cultivar name if applicable, maturity group and landrace or North American cultivars used for analysis of association of nodule number inoculated with Bradyrhizobium japonicum strain…
Plant Introduction ID	Species	Country	Name	Maturity Group	Landrace or North American Cultivar	Average number of nodules occupied by
						USDA110	USDA123
FC003654-1	Glycine max	China	Imported Yellow	IV	Landrace	37	35.75
FC003659	Glycine max	China	Da Wu Don	VI	Landrace	33.75	27
FC004002N	Glycine max	unknown		III		35.5	32.75
FC019976-2	Glycine max	Japan	Chusei O Saya Eda Mame	IV		46.5	46
FC031571	Glycine max	China	Kirin	III	Landrace	51.5	42
FC031697	Glycine max	Costa Rica		IV		27.5	31
FC032033	Glycine max	unknown	Brown Derby No. 1	Z		62	46.5
FC032176	Glycine max	unknown	Smith Super	V		31.5	25.3333
FC033243	Glycine max	unknown	Anderson	IV		27.6667	27.5
PI030599	Glycine max	China	Chin Yuan Tou	II	Landrace	33.75	36
PI054591	Glycine max	China	No. 31	III		39.75	34.75
PI054608-1	Glycine max	China	No. 48	II		34.25	26
PI054610	Glycine max	China	No. 50	VI		52.5	45
PI054614	Glycine max	China	No. 54	IV		33	26
PI054615-1	Glycine max	China	No. 55	III		48	26
PI054620-2	Glycine max	China	No. 60	III		23.25	47
PI054873	Glycine max	China	No. 196	II		33.25	29.6667
PI055887	Glycine max	unknown		IV		57	51.75
PI058955	Glycine max	China	Common Yellow Variety	IV		35.3333	30.75
PI059845	Glycine max	Japan	Sohgetsu	VI		41.3333	29.3333
PI060273	Glycine max	China	Sixth Moon	V	Landrace	37.25	37.25
PI060296-2	Glycine max	China	Loh Yuih bah	III	Landrace	24.75	25.25
PI060970	Glycine max	China	Huang do	IV	Landrace	36.5	28
PI062202-2	Glycine max	China	936	IV		30.6667	25.25
PI062203	Glycine max	China	937	V		29.3333	26.5
PI063945	Glycine max	China	2353	IV		33	32
PI068423	Glycine max	China	5823	III		26.25	29.75
PI068436	Glycine max	China	17	II		38.25	29.25
PI068470	Glycine max	China	31	III		31.75	18.3333
PI068516	Glycine max	China	373	II		32.75	25.5
PI068521-1	Glycine max	China	205	III		41.5	34.75
PI068523	Glycine max	China	170	III		28.25	26.25
PI068528	Glycine max	China	341	III		30.5	26
PI068604-1	Glycine max	China	285	III		36.75	36
PI068621	Glycine max	China	116	III		44	23.5
PI068679-2	Glycine max	China	298	IV		47.25	32.3333
PI068709	Glycine max	China	200	II		7	46.75
PI068731	Glycine max	China	289	III		38.25	28.5
PI068732-1	Glycine max	China	204	III		38.75	28.5
PI068736	Glycine max	China	254	II		27.5	25.6667
PI068765	Glycine max	China	65	II		38.25	34
PI068815	Glycine max	China	6450-m	II		36.3333	50
PI069500	Glycine max	China	6942	II		37.5	33.5
PI069512	Glycine max	China	6996	II		33	38.6667
PI069995	Glycine max	China	6802	III		24.5	34.25
PI070078	Glycine max	China	6900	II		37.25	38
PI070080	Glycine max	China	6908	III		29.25	23.75
PI070197	Glycine max	China	7532	II		45	38.5
PI070201	Glycine max	China	7548	III		35	33.25
PI070208	Glycine max	China	7580	IV		32	34
PI070213	Glycine max	China	7600	III		38	26.6667
PI070242-2	Glycine max	China	8085	IV		45	33.25
PI070458	Glycine max	China	7301	II		49.75	38.5
PI070466-3	Glycine max	China	7336	IV		44	27.5
PI070520	Glycine max	China	8312	I		36	29
PI070541	Glycine max	China	Teng tien hei chi	III	Landrace	37	34.75
PI070566	Glycine max	China	8591	III		43.25	28.6667
PI071465	Glycine max	China	No. 33	V		46.75	28.5
PI071506	Glycine max	China	No. 94	IV		42.75	36.75
PI071564	Glycine max	China	No. 157	VII		50	43
PI072232	Glycine max	China	Wong Tau	III	Landrace	44.75	39
PI079616	Glycine max	China	N7	III		28	29
PI079617	Glycine max	China	N8	I		41	43
PI079691-4	Glycine max	China		III		30.5	32.75
PI079743	Glycine max	China	N20B	IV		35.25	28.5
PI079797	Glycine max	China	N50/13	III		45.25	27
PI079832	Glycine max	China	N184	V		37.75	34.25
PI079870-4	Glycine max	China		IV		29.5	26
PI080466-1	Glycine max	Japan	Okuro Maru Daizu	III		52.5	44
PI080671	Glycine max	Japan	Sode Furi Daizu	II		40	31
PI080845-2	Glycine max	Japan	Rikuu niju sango	III		27.5	36
PI081041	Glycine max	Japan	Kuro Daizu	III		37.3333	36.25
PI081768	Glycine max	China	Moshito	II	Landrace	36.75	22.5
PI081785	Glycine max	Japan	Chusei Hadaka	III		29.5	26
PI082263-3	Glycine max	South Korea	Pepute No. 2	II		46	43.25
PI082302	Glycine max	South Korea	Kiru Gunte	III		44.3333	39.3333
PI082312	Glycine max	South Korea	Kitu Gunte	VI		55.25	50.5
PI083881	Glycine max	North Korea	Orukon	IV		23.6667	31.5
PI083925	Glycine max	Japan	Rikuu No. 22	IV		42.25	30.25
PI083945-3	Glycine max	Japan	Dairyu Tsurunoko	I		41.25	26.75
PI084509	Glycine max	unknown	No. 300	III		48.5	42.75
PI084594	Glycine max	South Korea	S-17	IV		23.5	22
PI084628	Glycine max	South Korea	S-53	IV		40.5	58.75
PI084631	Glycine max	South Korea	S-56	III		39.5	38
PI084656	Glycine max	South Korea	S-81	III		42.5	46.5
PI084660	Glycine max	South Korea	S-87	IV		42.75	37
PI084666-1	Glycine max	South Korea	S-94	II		63.5	45.25
PI084669	Glycine max	South Korea	S-97	V		33.75	32.5
PI084734	Glycine max	South Korea	LG-42	VI		25	22.75
PI084908-2	Glycine max	North Korea	Chotan Shirome	III		44.5	42.75
PI084946-2	Glycine max	South Korea	Kandokon	IV		39.25	42
PI084967	Glycine max	North Korea	Shariin	VII		49.75	47.25
PI084973	Glycine max	Japan	Takiya	III		39.25	40.75
PI085010	Glycine max	Japan	Yagi	VI		28.25	33
PI086006	Glycine max	Japan	Kiio Shokuzu	III		25	32
PI086114	Glycine max	Japan	Hoten Kuroheso	III		36.25	35
PI086465	Glycine max	Japan	Itachi	V	Landrace	37.5	38.6667
PI086490	Glycine max	Japan	Shirohadaka	VI		25	19.25
PI086490-4	Glycine max	Japan	Shirohadaka	IV		35.6667	56
PI086904	Glycine max	South Korea	Fukota	VI		40.5	41.5
PI086908	Glycine max	South Korea	Kujongumurukon	IV		34.75	38.25
PI086972-2	Glycine max	South Korea	Pakute	IV		38	38.5
PI086982	Glycine max	South Korea	Kogendokon	V		30.75	26
PI087002	Glycine max	South Korea	Ogonta	VI		39.75	32
PI087026	Glycine max	South Korea	Hinkongu	III		18	17
PI087076	Glycine max	North Korea	Oiarukon	V		44.6667	28.5
PI087525	Glycine max	Japan	Daizuohigu	IV		23	23
PI087571	Glycine max	North Korea	Kokukaku	IV		29.75	40.5
PI087618	Glycine max	North Korea	Chameshoryu	III		27.25	41
PI087620	Glycine max	North Korea	Kuromeshoryu	III		35.25	38.25
PI087634	Glycine max	Japan	Mizukuguri	III	Landrace	37.75	32.25
PI088306	Glycine max	China	5695	III		36.3333	18
PI088313	Glycine max	China	5702	II		32.25	31.75
PI088448	Glycine max	China	5771	III		32.75	47.75
PI088468	Glycine max	China	Iganzu	II	Landrace	27	48
PI088479	Glycine max	China	Kungchuling Improved No. 77	II		38.25	31.5
PI088495	Glycine max	China	Koniku No. 66	II		25.5	20.75
PI088499	Glycine max	China	Kiizu	IV	Landrace	16	22
PI088508	Glycine max	China	Showa No. 1-4	II		37	37
PI088783	Glycine max	China	5906	III		30.75	35.75
PI088788	Glycine max	China	5913	III		32.25	37.5
PI088793	Glycine max	China	5918	IV		35	40
PI088809	Glycine max	North Korea	Seita	III		34.25	31.25
PI088813	Glycine max	North Korea	Ryumuo	IV		45.25	33
PI088814	Glycine max	North Korea	Mote	IV		31	27.6667
PI088820N	Glycine max	North Korea	Heihokuta	IV		49.3333	53.3333
PI089000	Glycine max	China	5945	II		41	46
PI089003-1	Glycine max	China	5948	II		40.5	25.75
PI089005-5	Glycine max	China	5950	II		57.5	50.5
PI089061-2	Glycine max	China	6053	III		38.25	37
PI089074	Glycine max	China	6061	IV		50	20.5
PI089773	Glycine max	China	7204	III		16.75	23.3333
PI089775	Glycine max	China	7221	VI		29	43.25
PI090243	Glycine max	North Korea	Koshu	V		40.3333	27
PI090369	Glycine max	China	7375	IV		22	28.75
PI090401	Glycine max	China	7381	IV		47.5	40.25
PI090406-1	Glycine max	China	7401	IV		22.5	30.5
PI090479P	Glycine max	China	7413	IV		39.5	26.5
PI090495N	Glycine max	China	7547	IV		23.75	28.25
PI090499-1	Glycine max	China	Black and white	III	Landrace	38.5	37.25
PI090566	Glycine max	China	6476	III		34.5	32
PI090576-1	Glycine max	China	6486	III		43.25	40.75
PI090577	Glycine max	China	6487	VI		35	35
PI090723	Glycine max	unknown		III		30.75	45
PI090768	Glycine max	China	7582	VI		36.75	39.75
PI091089	Glycine max	China	6543	III		30	49
PI091100-3	Glycine max	China	6554	III		33.75	36.75
PI091109	Glycine max	China	6564	II		38.5	19.6667
PI091120	Glycine max	China	6575	II		38.75	33
PI091132-3	Glycine max	China	6587	IV		46.75	32.75
PI091160	Glycine max	China	6615	III		26.3333	24.5
PI091165	Glycine max	China	6620	III		30.6667	36
PI091180	Glycine max	China	6635	II		28.25	30
PI091340	Glycine max	China	7599	III		40.25	51.75
PI091349	Glycine max	China	7621	III		34	34
PI091731-1	Glycine max	China	Grade No. 1	IV		36.25	33.5
PI092572	Glycine max	China	7767	II		36.25	39
PI092601	Glycine max	China	7796	VI		49.5	50.3333
PI092604	Glycine max	China	7799	IV		36.5	22.25
PI092618	Glycine max	China	7813	III		35.5	37.6667
PI092641	Glycine max	China	7836	III		55.5	34.75
PI092651	Glycine max	China	7846	IV		28	31.5
PI092688-2	Glycine max	China	7883	IV		33.75	40.75
PI092718-2	Glycine max	China	7913	III		39.25	31.75
PI092728	Glycine max	China	7923	III		34	30.75
PI093055S	Glycine max	China	6937	V		35.5	22
PI093563	Glycine max	China	7936	III		23	38
PI094159-3	Glycine max	Japan	Kiizaya	IV		45.5	37.6667
PI095740	Glycine max	South Korea	35	III		36.75	31.6667
PI095860	Glycine max	South Korea	155	VI		51.25	27.25
PI096787	Glycine max	North Korea	936	III		34.75	41.25
PI096927	Glycine max	North Korea	1076	III		43.5	41.75
PI097038	Glycine max	North Korea	1187	IV		43	44
PI097139	Glycine max	North Korea	1288	III		34.5	30
PI101404A	Glycine soja	China		II		13	18
PI103079	Glycine max	China	Shang tsai	V	Landrace	24.3333	31.6667
PI103088	Glycine max	China	Ming Chuan	III	Landrace	39	52.5
PI123439	Glycine max	Myanmar	No. 1	VII		29.25	30.5
PI123440	Glycine max	Myanmar	No. 2	VI		31.3333	31.5
PI123587	Glycine max	China	Hopei E602	V		37	8.33333
PI153217	Glycine max	Belgium	Manitoba Brown	ZZ		41.75	38
PI153231	Glycine max	unknown	B-63	III		31.3333	59.25
PI153240	Glycine max	France	Rouest 250	Z		43.5	13.3333
PI153265	Glycine max	France	Grignon 10	Z		40.5	33.25
PI153281	Glycine max	Belgium	N-22	Z		28.75	19
PI154189	Glycine max	Netherlands	No. 57	Z		33.25	32.75
PI157397	Glycine max	South Korea	Baec-mi-oialkong	III	Landrace	39.25	29
PI157406	Glycine max	South Korea	Chang tan	V	Landrace	37.75	34.5
PI157413	Glycine max	Japan	Chu chou	V		24.6667	29.5
PI157432	Glycine max	South Korea	Ic san	V		38.25	27
PI157448	Glycine max	South Korea	Kyui-za-an	IV		28	13
PI157476	Glycine max	South Korea	Sun-cheon	VI	Landrace	54	32.3333
PI157487B	Glycine max	South Korea	Well-man	IV		42.25	41.25
PI165673	Glycine max	China	Liuchow A	VI	Landrace	54.6667	30.25
PI165674	Glycine max	China	Liuchow B	VIII	Landrace	50.25	40.25
PI165929	Glycine max	India	Bhart	VII		38.75	35.25
PI170896	Glycine max	South Africa	11/45S95	V		48	25.6667
PI171428	Glycine max	China	Large Yellow Soybean	IV	Landrace	40.75	32.5
PI171441	Glycine max	China	Mud-bean	VI	Landrace	21.75	22.5
PI171442	Glycine max	China	No. 3226 Brown	V		34.25	31.25
PI171451	Glycine max	Japan	Kosamame	VII		35	33
PI171652	Glycine max	Turkey	No. 7010	IV		40.25	34.5
PI174857	Glycine max	India	No. 9642-A	VII		59.3333	47.75
PI175178	Glycine max	Nepal	No. 9592-A	VIII		21.5	27
PI179935	Glycine max	India	Bhart	VII		34.75	30.75
PI180501	Glycine max	Germany	Strain No. 18	Z		47.75	39
PI180532	Glycine max	Germany	Strain No. 1379/47	Z		57.25	40.75
PI181568	Glycine max	Japan	No. 55	VII		44.25	39.75
PI189861	Glycine max	France	Grignon 18	Z		22.25	25.6667
PI189873	Glycine max	France	Miko Saumon	Z		38.25	31.3333
PI189919	Glycine max	France	Visuson	I		42.25	32
PI189922	Glycine max	France	Rouest 82 Jaune Mat	I		31.5	35.25
PI189926	Glycine max	United States	Washington 37563	IV		36.75	40.5
PI189939	Glycine max	Germany	Poppelsdorf 3/1225	Z		40.5	20.6667
PI189944	Glycine max	Russia	Amourskayachortnaya	Z		48.6667	24
PI192870	Glycine max	Indonesia	No. 441	VII		38.75	44.6667
PI194653	Glycine max	Sweden	752-1	ZZ		42.75	38.6667
PI196153	Glycine max	Japan	Isikarisiro-1	III		50	51.5
PI196502	Glycine max	Sweden	634-20-4-29	ZZZ		32.25	26.6667
PI196504	Glycine max	Sweden	706-4-1	ZZZ		34	34
PI198067	Glycine max	Sweden	Ugra Saja	ZZZ		30.75	28
PI200448	Glycine max	Japan	Aki Daizu No. 1	VII		45.3333	45.25
PI200503	Glycine max	Japan	Miyashiro jun	V		31	47
PI201422	Glycine max	China	Wu-Kung	VI	Landrace	32.75	26
PI203402	Glycine max	Japan	Morro Agudo	VIII		52.5	41
PI203404	Glycine max	Japan	Parana Precoce	VII		45	41.5
PI204333	Glycine max	Suriname	Lawoe strain 3/51	VIII		33.75	45
PI204336	Glycine max	Suriname	Ringgit strain 8/50	VIII		45.5	45
PI205903	Glycine max	Thailand	Ma Kam Lung C	VIII		39.75	32.75
PI205909	Glycine max	Thailand	Sumbing No. 452	VIII		44	38.75
PI209331	Glycine max	Japan	No. 1	III		37.75	37.5
PI209332	Glycine max	Japan	No. 4	IV		23	19.5
PI209333	Glycine max	Japan	No. 3	VI		21.25	21
PI209334	Glycine max	Japan	No. 9	III		31.5	28.75
PI209577	Glycine max	Japan	No. 10 Black Seeds	VIII		43.5	43.25
PI219698	Glycine max	Pakistan	Kulat	VI		23.6667	31
PI221717	Glycine max	South Africa		VI		41.75	36
PI227320	Glycine max	Japan	Daiichihienuki	IV	Landrace	33.75	46.25
PI230976	Glycine max	Japan	No. 9	VI		35.6667	22.5
PI232902	Glycine max	Hungary	Iregszemcsei Universal	Z		39.25	37.5
PI232992	Glycine max	Japan	Kono-Kuradaizu	III		39	35.5
PI235347	Glycine max	Japan		IV		40.5	31.3333
PI239237	Glycine max	Thailand	Otootan No. 27	VIII		25.75	32
PI240079	Glycine max	Japan	6/3/2001	ZZ		42	34.25
PI240664	Glycine max	Philippines	Bilomi No. 3	X		40	59.5
PI245331	Glycine soja	Taiwan		X		5.25	2.25
PI248404	Glycine max	Yugoslavia	Novosadska Bela	Z		50.5	55.3333
PI253652B	Glycine max	China	No. 3	IV		36	26.5
PI253654	Glycine max	China	No. 5	IV		42.3333	31
PI253656A	Glycine max	China	No. 7	IV		22.75	30.5
PI253656B	Glycine max	China	No. 7	IV		36.6667	33.75
PI253661B	Glycine max	China	No. 12	III		35.75	25.75
PI257429	Glycine max	Germany	Soja-C.-St. 4/58	ZZZ		29.25	34
PI261272C	Glycine max	Thailand	Tua Nao	IX		35	33.75
PI266806C	Glycine max	China	No. 4	II		32.5	45.5
PI274453	Glycine max	Japan		X		23.25	23.75
PI279081	Glycine max	South Africa	Masterpiece	VII		36.6667	30.5
PI279088	Glycine max	unknown	Light Speckled	VIII		31	25.6667
PI283328	Glycine max	Taiwan	Sankuo	VIII		35.5	39
PI284873	Glycine max	Japan	Nakei No. 1	VIII		29	32.6667
PI285092	Glycine max	Venezuela	Blewoor	VII		40	40.3333
PI290143	Glycine max	Hungary	Reatz	ZZ		30.75	34.5
PI290158	Glycine max	China	Ke schuan	ZZ	Landrace	33.75	36.5
PI291294	Glycine max	China		I		36.5	29.75
PI291309D	Glycine max	China		II		31.75	32.75
PI291310C	Glycine max	China		II		17.25	43
PI295948	Glycine max	Russia	Amurskaja 262	Z		35.5	31.75
PI297505	Glycine max	China	Czi ti No. 5	I		27.5	26
PI297520	Glycine max	Hungary	Iregi Universal	Z		38.5	37
PI297538	Glycine max	Hungary	Mandzsu III	I		29.6667	26.75
PI307881	Glycine max	India	No. 46	VIII		37	33
PI317335	Glycine max	Japan	Koganejiro	I		48.5	35
PI319533	Glycine max	China	Nanking No. 417	VIII		28.25	27.3333
PI323557	Glycine max	India	H 67-8	VII		7.5	47.5
PI324187B	Glycine max	Philippines	Black Manchurian	VII		40.25	18.75
PI324190	Glycine max	Taiwan	Taichung-E32	VII		36.5	47
PI324924	Glycine max	South Africa	Rhosa	V		36	29.6667
PI325779	Glycine max	El Salvador	Lucerna	IX		36.25	26.6667
PI330633	Glycine max	South Africa	36 S 58	VII		36.5	26.75
PI339736	Glycine max	South Korea		IV		28.75	34.75
PI341245	Glycine max	Tanzania	Avoyelles	IX		41.5	33.75
PI342434	Glycine max	Japan		V		18.3333	19.25
PI342619A	Glycine max	Russia		Z		13	21.3333
PI346309	Glycine max	India	PLSO-73	V		33.25	23
PI347552C	Glycine max	Russia	Visocostebelnaia	I		39.5	37.5
PI355068	Glycine max	United States	Kaikoo	IV	N. Am. cultivar	20.5	11.5
PI360957	Glycine max	Japan	Karafuto No. 1	ZZ		66	60.25
PI360964	Glycine max	Russia	Smena	ZZ		74.25	40.5
PI361059A	Glycine max	China	Crusulea 9/3	ZZ		60.25	56.75
PI361066B	Glycine max	Yugoslavia	F. 56-17	I		40	32.3333
PI361070	Glycine max	Romania	Faur	Z		33.25	38.5
PI361077A	Glycine max	China	Harbinskaia 3871	Z		33	26.5
PI361080	Glycine max	Russia	Kormovaia 15	II		34.75	23.75
PI361087	Glycine max	Romania	Medias 23	I		37.5	19.25
PI361093	Glycine max	Yugoslavia	Novosadska Br. 1	I		36.25	35.75
PI366122	Glycine soja	Japan		IV		14	16.5
PI366124	Glycine soja	Japan		V		15	19
PI370057B	Glycine max	Russia	VIR 5525	II		35.25	25
PI371607	Glycine max	Pakistan	Red China PB 1	VI		37.25	35
PI372403B	Glycine max	Austria	Caloria	ZZ		36.5	36.3333
PI372418	Glycine max	Yugoslavia	Novosadska Br. 4	I		19.75	14.6667
PI372421B	Glycine max	Germany	Rastatter Schwartze	Z		13.75	14.75
PI374207	Glycine max	India		X		18.6667	20.5
PI374220	Glycine max	South Africa	Geduld	VI		40.5	33
PI377574	Glycine max	Japan	Hakuto	IV		45.75	31.75
PI378656B	Glycine max	Bulgaria	Besarabka 4731	Z		29	31.75
PI378658	Glycine max	Ukraine	Dnepropetrovsk 12	Z		32.75	19
PI378660A	Glycine max	Bulgaria	Dobrudzanka elita	Z		32.5	29.5
PI378663	Glycine max	Russia	Habarovskaja II	I		30	23.75
PI378669D	Glycine max	China	VIR 5058	I		41	35
PI378670B	Glycine max	Moldova	Kisinevskaja 1	II		33.75	21
PI378677C	Glycine max	Russia	Primorskaja 508	I		38.75	34.3333
PI378680E	Glycine max	Russia	VNIIMK 9186	I		32.25	24.25
PI378682C	Glycine max	Japan		IV		35.75	23.75
PI378684A	Glycine soja	Japan		VI		13	18.25
PI378690	Glycine soja	Japan		VII		17	17.25
PI378693A	Glycine max	Japan		VIII		21.75	14
PI378697A	Glycine soja	Japan		V		11	10
PI378698	Glycine soja	Japan		VI		9.25	12
PI378699A	Glycine soja	Japan		VII		7.66667	11.25
PI379618	Glycine max	Taiwan	TC 1	V		37.5	40.5
PI379622	Glycine max	Taiwan	P 156	VI		29.5	43.75
PI391577	Glycine max	China	Ch'a ye sheng tou	II	Landrace	21	22.75
PI391578	Glycine max	China	Chien ye tou	II	Landrace	32.5	39.5
PI391583	Glycine max	China	Jilin No. 10	II		30.3333	34
PI398296	Glycine max	South Korea	KAS 173-3	II	Landrace	34.25	28.75
PI398446	Glycine max	South Korea	KAS 210-2	IV	Landrace	48.5	41
PI398593	Glycine max	South Korea	KAS 390-4	V	Landrace	25.25	27
PI398633	Glycine max	South Korea	KAS 390-17-2	V	Landrace	33.25	28.5
PI398723	Glycine max	South Korea	KAS 330-15-3	V	Landrace	26.25	21.75
PI399058	Glycine max	South Korea	(7) Kangwon	V		28	25.75
PI399064	Glycine max	South Korea	(1) Chungchong Pukdo	V		39	30.25
PI404161	Glycine max	Georgia	Mocinabe 7	IV		41.25	29.25
PI404163	Glycine max	China	Can li	IV	Landrace	38.25	37.5
PI404168	Glycine max	China	Siui czui siao ju dou	III	Landrace	40.6667	27
PI404182	Glycine max	China	Sin i tu li rau	III	Landrace	31	40.25
PI404187	Glycine max	China	Suj nii hun mao ju	II	Landrace	36	36
PI404199	Glycine max	China	Sin he do	IV	Landrace	35.5	38.5
PI407038	Glycine soja	Japan		V		10	8.75
PI407052	Glycine soja	Japan		V		13.5	9
PI407077	Glycine soja	Japan		VII		11.3333	10.75
PI407083	Glycine soja	Japan		VI		9	10.75
PI407157	Glycine soja	Japan		VI		15	12.25
PI407183	Glycine soja	South Korea		V		13.6667	16
PI407190	Glycine soja	South Korea		V		14.25	14.3333
PI407195	Glycine soja	South Korea		IV		8.75	11.25
PI407202	Glycine soja	South Korea		V		16.3333	14.75
PI407220	Glycine soja	South Korea		V		5.5	11
PI407229	Glycine soja	South Korea		V		6	11.3333
PI407239	Glycine soja	South Korea		V		6	20
PI407248	Glycine soja	South Korea		V		9.5	13
PI407262	Glycine soja	South Korea		VI		12	14.5
PI407270	Glycine soja	South Korea		VI		17	8.66667
PI407281	Glycine soja	South Korea		VI		9.5	6.66667
PI407288	Glycine soja	China		II		12	16.25
PI407303	Glycine soja	China		VI		12.5	12.25
PI407307	Glycine soja	China		VI		13.5	8.5
PI407308	Glycine soja	South Korea		V		12	9
PI407315	Glycine soja	South Korea		V		10	11
PI407318A	Glycine soja	South Korea		V		7.25	2.5
PI407655C	Glycine max	China	VIR 2504	III		39	34.25
PI407656	Glycine max	China	Len suj pin din huan	II	Landrace	43	46.75
PI407659B	Glycine max	China	Dun haj hun mao czi	III	Landrace	41.25	28.5
PI407701	Glycine max	China	Hei long No. 3	I		24	23.75
PI407717	Glycine max	China	Jin nung No. 5	II		46.5	34
PI407730	Glycine max	China		III		43.25	40.5
PI407826	Glycine max	South Korea	Suwon No. 64	V		31.75	21.75
PI407981C	Glycine max	South Korea	KAS 542-1	IV	Landrace	33.6667	21.75
PI408013	Glycine max	South Korea	KAS 548-6	IV	Landrace	49.6667	42.75
PI408088	Glycine max	South Korea	KAERI 633-2	V	Landrace	22.25	22
PI408123	Glycine max	South Korea	KAERI 638-4	V	Landrace	39	37.75
PI408209B	Glycine max	South Korea	KAS 600-9	IV	Landrace	36.25	35
PI408311-1	Glycine max	South Korea	KAERI 626-3	IV	Landrace	36	40.25
PI416751	Glycine max	Japan	A-BD	I		34.25	36.3333
PI416828	Glycine max	Japan	Chiba nouken 3	VIII		47.25	38.5
PI416838	Glycine max	Japan	Choutan	V		25	33.3333
PI416873C	Glycine max	Japan	Fusanari daizu	VIII	Landrace	36.5	44.5
PI416950	Glycine max	Japan	Ichiryuu	IV	Landrace	35.3333	38.3333
PI416971	Glycine max	Japan	Kaifuu gyuumou ou 1	IV		17.75	21
PI416972	Glycine max	Japan	Kaigen hakka	II		33.25	35.25
PI417007	Glycine max	Japan	Karasumame	IV		41	37.25
PI417009	Glycine max	Japan	Karasumame Naihou	VIII		39.5	39.25
PI417040B	Glycine max	China	Kin ou 1	II		38.5	36.75
PI417077	Glycine max	Japan	Koushurei 273	III		30	33.25
PI417092	Glycine max	Japan	Kuro mame	IV	Landrace	33	46
PI417127	Glycine max	Japan	Kyushu 34	VII		38.75	45.75
PI417188	Glycine max	Japan	Nattou Mame	VI		35.6667	30
PI417215	Glycine max	Japan	Ooita Aki Daizu 2	VIII		24.6667	24.5
PI417242	Glycine max	China	Pekin dai seitou	II	Landrace	32.25	38.5
PI417345B	Glycine max	China	Shou outou	IV	Landrace	34.3333	34.25
PI417380	Glycine max	China	Tekkyou seitou	IV	Landrace	23.5	20.75
PI417381	Glycine max	Japan	Tenpoku shirome	Z		47.25	37
PI417479	Glycine max	Japan	Yougetsu	IV		46.75	53.5
PI417496	Glycine max	Brazil	3802	VII		36.3333	37.25
PI417513B	Glycine max	Eastern Europe	Ikar 111	I		31.25	26.75
PI417529	Glycine max	Germany	A38	Z		40.75	52.75
PI417550	Glycine max	Russia	Amuvskaje	Z		39.25	37.75
PI417566	Glycine max	Taiwan		VIII		32	54
PI417578	Glycine max	United States	Sherwood	IV		24.5	23.75
PI417581	Glycine max	United States	H-060072	V		51	27
PI423716	Glycine max	Poland	SN-18	ZZ		41.5	34.5
PI423727	Glycine max	South Korea	KAS 100-8-2	VI	Landrace	23.3333	43.5
PI423743C	Glycine max	South Korea	KAS 150-22	V	Landrace	37.3333	29.5
PI423831	Glycine max	South Korea	KAS 370-2	VI	Landrace	31.6667	30.75
PI423926	Glycine max	Japan	Tousan 72	IV		34.25	28.6667
PI424005	Glycine max	South Korea	74002	III		20	18
PI424008A	Glycine soja	South Korea		V		19	23
PI424014	Glycine soja	South Korea		V		12.5	10
PI424035	Glycine soja	South Korea		V		16.6667	17.25
PI424038B	Glycine max	South Korea	74053	V		19	17
PI424079	Glycine soja	South Korea		IV		13	10.6667
PI424082	Glycine soja	South Korea		V		13.25	13.5
PI424116	Glycine soja	South Korea		IV		14	14.5
PI424121	Glycine soja	South Korea		V		11.25	11.75
PI424137B	Glycine max	South Korea	KAS 629-4	V	Landrace	29.25	26.6667
PI424163	Glycine max	South Korea	KAS 644-2	VI	Landrace	41.25	45
PI424195A	Glycine max	Hungary	ISZ-3	Z		37.75	44
PI424298	Glycine max	South Korea	KAS 300-10	IV	Landrace	28	25.25
PI424458	Glycine max	South Korea	KAS 581-6	IV	Landrace	29.75	27.25
PI424474-1	Glycine max	South Korea	KAS 590-11	VII	Landrace	32.75	32.75
PI430595	Glycine max	China	58-161	IV		50	58.75
PI430596	Glycine max	China	Fu pe tou	II	Landrace	32	32.25
PI430598B	Glycine max	China	Shuang ching tou	IV	Landrace	27.25	31.75
PI430600A	Glycine max	China	Ta li chiang	VI	Landrace	33	29.5
PI430736	Glycine max	Zimbabwe	Kudu	VI		22.25	17
PI430737	Glycine max	Zimbabwe	Oribi	VII		31	30
PI434974	Glycine max	China	Seminole	IX	Landrace	28.75	39
PI436562	Glycine max	China	Ai jiao zao	II		41	28.5
PI436684	Glycine max	China	Tie-feng 8	III		30.75	34.5
PI437077	Glycine max	Russia	Amurscaja 154	I		34.5	27
PI437081B	Glycine max	Russia	Amurscaja 293	I		40.5	33.5
PI437105C	Glycine max	China	Gunczulinskaja	I		38.75	40.25
PI437110A	Glycine max	Russia	VIR 244	III		35.5	34.3333
PI437112A	Glycine max	Russia	VIR 249	II		32.25	28.75
PI437121A	Glycine max	Russia	VIR 1023	I		30.75	25.25
PI437123	Glycine max	Russia	VIR 4575	I		31	35.6667
PI437127A	Glycine max	Georgia	Imeretinscaja	IV		52	38.75
PI437129B	Glycine max	Russia	VIR 555	III		27.5	27
PI437135B	Glycine max	Russia	Amurzejscaja	II		29.25	26
PI437138	Glycine max	Russia	Chabarovscaja 4	ZZ		30	34
PI437145B	Glycine max	Russia	DVIZ-13-563	II		40.75	40.25
PI437160	Glycine max	Russia	Krasnodarscaja 13	I		33.5	23.5
PI437165A	Glycine max	Russia	Toncostebel'naja 27	I		20.75	28.5
PI437166A	Glycine max	Russia	VNIIMC 8012	Z		32	36.5
PI437167A	Glycine max	Russia	VNIISC-1	I		32.75	41.75
PI437168A	Glycine max	Russia	VNIISC-2	I		32.5	31.5
PI437176	Glycine max	Latvia	Bulduri	ZZ		29.5	33.25
PI437211B	Glycine max	Moldova	CSchi 44	Z		27.75	25
PI437240	Glycine max	Moldova	CSchi 1069	Z		22.25	20.75
PI437265D	Glycine max	Moldova	Dobruzanca D	Z		37.5	24.25
PI437270B	Glycine max	Moldova	Errj 424	ZZ		38	32.25
PI437287	Glycine max	Moldova	VIR 4931	Z		21.6667	12
PI437296	Glycine max	Moldova	VIR 4944	Z		43.5	23.75
PI437313	Glycine max	Russia	Dal'nevostocnaja 370	ZZZ		31.75	43
PI437321	Glycine max	Russia	Dunganscaja 462	III		29	23.25
PI437326	Glycine max	Russia	DV-184	II		26	40.5
PI437339C	Glycine max	Russia	DV-2996	I		44.25	40.25
PI437347	Glycine max	Russia	Primorscaja 8	II		27	21.75
PI437366	Glycine max	Russia	Ussurijscaja 155	I		27.25	30.75
PI437367	Glycine max	Russia	Ussurijscaja 171	III		58	25
PI437376A	Glycine max	Russia	Ussurijscaja 308	I		30.25	18.5
PI437379	Glycine max	Russia	Ussurijscaja 431	I		45.5	32.5
PI437381A	Glycine max	Russia	Ussurijscaja 434	I		38.25	40.5
PI437387	Glycine max	Russia	Ussurijscaja 452	II		27	21.5
PI437389B	Glycine max	Russia	Ussurijscaja 456	I		24.3333	25.5
PI437422	Glycine max	Russia	Ussurijscaja 525	III		26.75	33.25
PI437427A	Glycine max	Russia	Ussurijscaja 547	II		23	34.75
PI437431	Glycine max	Russia	Ussurijscaja 559	II		22.25	52.5
PI437435	Glycine max	Russia	Ussurijscaja 567	II		25.5	29.5
PI437462A	Glycine max	Russia	Ussurijscaja 672	II		32.25	29.75
PI437476	Glycine max	Russia	VIR 381	III		33.25	25.75
PI437477B	Glycine max	Russia	VIR 382	II		32.5	30
PI437485	Glycine max	Russia	VIR 1048	II		20.3333	23.25
PI437487	Glycine max	China	VIR 1069	III		24.3333	31
PI437500A	Glycine max	Russia	VIR 3810	I		34	26.25
PI437509	Glycine max	Russia	VIR 3890	I		23.5	45
PI437513	Glycine max	Russia	VIR 4210	II		36.5	32
PI437514B	Glycine max	Russia	VIR 4542	I		50	33.25
PI437523	Glycine max	Turkmenistan	VIR 142	Z		37.5	32
PI437535	Glycine max	Ukraine	Dnepropetrovscaja ll	II		39.5	38.25
PI437545	Glycine max	Ukraine	Terezinscaja 2	ZZ		44.75	32.25
PI437562	Glycine max	China	Bej-sjan'-ni-dou	VIII	Landrace	38.25	27.6667
PI437578	Glycine max	China	Chuan-da-dou	III	Landrace	35.75	29.6667
PI437586C	Glycine max	China	Crest'janscij A	V		45	41.5
PI437594A	Glycine max	China	Dun-haj-sy-tszjao	I	Landrace	34	27.6667
PI437595	Glycine max	China	Dun-nun 47-ID	I		49.25	40.5
PI437605A	Glycine max	China	DV-2776	III		30	36
PI437609B	Glycine max	China	DV-2780	II		48.25	43
PI437615A	Glycine max	China	DV-2788	Z		36.5	36
PI437633A	Glycine max	China	DV-2814	Z		39	37.5
PI437634	Glycine max	China	DV-2815	I		41.25	34.25
PI437640A	Glycine max	China	DV-2821	I		33.5	29.25
PI437646A	Glycine max	China	DV-2828	Z		53.75	37.5
PI437647	Glycine max	China	DV-2829	II		32.75	27.3333
PI437662	Glycine max	China	Gun'-tszu-lin' 658	II		14.25	24.25
PI437685D	Glycine max	China	Phun-zhun	III	Landrace	38	52.75
PI437695A	Glycine max	China	S-185	I		33.25	32.5
PI437711A	Glycine max	China	Sjao-tszin'-huan	II	Landrace	30.75	28.25
PI437721B	Glycine max	China	Sy-jue-tsin-mao-do	I	Landrace	35	31.5
PI437734	Glycine max	China	Tszao tszao tsin mao do	V	Landrace	36.75	40
PI437755	Glycine max	China	VIR 1166	I		33.3333	18.5
PI437776	Glycine max	China	VIR 1302	III		35.25	27.75
PI437778	Glycine max	China	VIR 1317	I		39.5	27.5
PI437781	Glycine max	China	VIR 1330	I		23.75	21.5
PI437788A	Glycine max	China	VIR 3018	II		20.5	26.5
PI437793	Glycine max	China	VIR 3024	II		29.25	39
PI437798	Glycine max	China	VIR 5505	IV		45	56
PI437799	Glycine max	China	VIR 5506	IV		23	26.5
PI437814A	Glycine max	China	An'da	II	Landrace	35	29.25
PI437815	Glycine max	China	An,dunscaja	I	Landrace	24	37.25
PI437838	Glycine max	Russia	DV-254	II		45.25	31
PI437848A	Glycine max	China	DV-1746	II		44.25	36.75
PI437863B	Glycine max	China	DV-2841	III		38.25	37.25
PI437875A	Glycine max	China	Elita 691	I		39	41
PI437895C	Glycine max	China	Elita 745	I		20.25	24.5
PI437910A	Glycine max	China	Huang-tou	Z	Landrace	43	40.5
PI437916	Glycine max	China	M. d. H	IV		31.25	34.25
PI437947	Glycine max	China	VIR 766	Z		39.5	23.5
PI437956B	Glycine max	China	VIR 1390	II		26.25	27
PI437991B	Glycine max	China	VIR 1657	Z		28	27.75
PI437995A	Glycine max	China	VIR 1673	Z		42.75	31.75
PI437999	Glycine max	China	VIR 1711	Z		39.5	30
PI438011	Glycine max	China	VIR 1813	II		40.5	37.5
PI438019B	Glycine max	China	VIR 1883	II		37	44.25
PI438027B	Glycine max	China	VIR 2028	I		17.25	21.75
PI438047	Glycine max	China	VIR 2303	III		26	21
PI438065	Glycine max	China	VIR 2419	I		28.75	32.75
PI438076	Glycine max	China	VIR 2473	II		36.75	26
PI438083	Glycine max	China	VIR 2506	II		34.25	31.75
PI438090	Glycine max	China	VIR 2523	I		33	29.25
PI438103	Glycine max	China	VIR 2588	II		21.3333	27
PI438109A	Glycine max	China	VIR 2608	Z		32.5	48.25
PI438112B	Glycine max	China	VIR 2623	III		28	29.25
PI438120	Glycine max	China	VIR 2785	I		33.75	25.75
PI438122	Glycine max	China	VIR 2789	I		46.5	30.75
PI438123B	Glycine max	China	VIR 2793	I		32	33.75
PI438147	Glycine max	China	VIR 2886	I		39	29.25
PI438164B	Glycine max	China	VIR 4111	II		40.75	36.75
PI438175	Glycine max	China	VIR 4432	II		29.25	41.25
PI438181A	Glycine max	China	VIR 4444	I		40	33
PI438195	Glycine max	China	VIR 4476	I		31.5	32.5
PI438206	Glycine max	China	VIR 4492	I		33.75	32.5
PI438227	Glycine max	China	VIR 4518	II		33.75	30.25
PI438230A	Glycine max	China	VIR 4521	I		46.25	49
PI438239B	Glycine max	China	VIR 4536	I		41	49.5
PI438241	Glycine max	China	VIR 4582	I		33.25	24
PI438245	Glycine max	China	VIR 4589	I		49.75	42.25
PI438259B	Glycine max	China	VIR 4715	III		43.75	30
PI438267	Glycine max	China	VIR 5041	Z		27.6667	37
PI438271A	Glycine max	China	VIR 5055	I		19.75	29.25
PI438282B	Glycine max	Japan	Nasu N5	VII		29.5	27.3333
PI438308B	Glycine max	South Korea	VIR 2987	IV		31.6667	25
PI438309	Glycine max	South Korea	VIR 3017	I		33.25	34.75
PI438310	Glycine max	North Korea	DV-2342	III		26	31.25
PI438312	Glycine max	Algeria	Blaen Small	III		18.75	17
PI438314	Glycine max	France	CNS 80A	II		19.5	30.75
PI438315	Glycine max	France	CNS 89A	III		22	26
PI438316	Glycine max	France	CNS 89B	I		39.5	28.5
PI438318	Glycine max	Algeria	Greenish grain vert fonce	Z		43.25	33
PI438323	Glycine max	France	Grignon 53-F-3	I		39.6667	24
PI438329	Glycine max	Algeria	Reaz 20/46-230	II		34.25	29.25
PI438335	Glycine max	Algeria	SAO 196-C	III		34.75	18
PI438336	Glycine max	Algeria	Sao 208	Z		28	26.5
PI438347	Glycine max	Australia	35S.277	VII		24	20
PI438358B	Glycine max	Bulgaria	VU-5819	Z		27.5	59
PI438366	Glycine max	Czech Republic	Chmelarova Brnenska SVA	I		32.3333	35
PI438379	Glycine max	Germany	Dieckmann 18	Z		35.5	31
PI438435B	Glycine max	Morocco	CNS 657	III		29.25	31.6667
PI438440-1	Glycine max	Nepal	VIR 5786	VIII		18.75	42.5
PI438446A	Glycine max	Poland	Czarna SWHN	ZZ		39.75	44
PI438450	Glycine max	Germany	K.P. 3025	II		26.75	24
PI438466	Glycine max	Romania	Precoce de Milly	ZZ		35.5	28.75
PI438484	Glycine max	United States	AC	III		22.25	31
PI438492	Glycine max	United States	Elton	I		44	44.5
PI438496C	Glycine max	United States	Peking	IV		36	34.5
PI438500	Glycine max	United States	Virginia	III		23	31.25
PI438504B	Glycine max	United States	VIR 24a	II		22.3333	11
PI438509A	Glycine max	United States	VIR 202	I		40.25	34
PI442003B	Glycine max	China	Dong Nong 43	VII		62.25	53.3333
PI445810A	Glycine max	Germany	Kirches Stamm 66	ZZ		49	38.5
PI445824A	Glycine max	Germany	Wolfsthaler	ZZZ		37.75	37
PI447003A	Glycine soja	China		Z		10.75	13
PI458184	Glycine max	South Korea	KAS 540-27	IV	Landrace	34.5	33
PI458505	Glycine max	China	Da Bai mei	II		51	48
PI458506	Glycine max	China	Feng Di huang	II		36	46
PI458508B	Glycine max	China	Fu Shou	II		28.75	36.75
PI458510	Glycine max	China	Ji Ti No. 1	III		39.75	36
PI464882	Glycine max	China	Heipiqing Yiang Gong Di No. 552	I		27.75	22
PI464896	Glycine max	China	Jou Nong No. 5	I		55.25	42.25
PI464900	Glycine max	China	Liao Nong No. 1	Z		35.75	29
PI464912	Glycine max	China	Dan Dou 1	IV		21.25	48.25
PI464913	Glycine max	China	Dan Dou 2	IV		32.75	41.5
PI464915B	Glycine max	China	Hei Mo Shi Dou Gong 205	II	Landrace	28.3333	28.3333
PI464917	Glycine max	China	Ji Ti 3	II		26.25	28.6667
PI464923	Glycine max	China	Tie Fen 16	I		24.75	29.25
PI466749A	Glycine max	China	Wu Yui Huo	II	Landrace	43	30.5
PI467313	Glycine max	China	Da-hei-qi	Z	Landrace	35.5	40.5
PI467322B	Glycine max	China	Jilin No. 19	II		23.3333	24.25
PI467344	Glycine max	China	Yan-nong No. 5	Z		33.75	34.5
PI467347	Glycine max	China	Zi-hua-cuo-zi	II	Landrace	38.75	43.25
PI468131	Glycine max	Pakistan	Tora Kurklia	VI		15.75	20
PI468408B	Glycine max	China	Qi Huang No. 1	III		43.25	51.5
PI468908	Glycine max	China		ZZZ		16.3333	20
PI468918	Glycine soja	China		III		13.5	11.75
PI468919	Glycine max	China		III		15.75	18.6667
PI470929	Glycine max	Sweden	Bravalla	ZZZ		31.5	34
PI475783B	Glycine max	China	Tsing 2	III		50	41.75
PI475812B	Glycine max	China		III		28.75	32.5
PI475814	Glycine max	China		II		39.6667	31
PI475820	Glycine max	China		II		46.5	38.25
PI475822C	Glycine max	China		III		24.5	32
PI476344	Glycine max	Uzbekistan	Uzbekskaja-2	II		29	29.6667
PI476345	Glycine max	Moldova	Aurika	I		45	39.75
PI476350C	Glycine max	Ukraine	Kievskaja 48	ZZ		28	27
PI476352B	Glycine max	Kyrgyzstan	Colnon	II		39.75	36
PI476900	Glycine max	Vietnam	Hoa-tuyen	VI		46.25	47
PI476905A	Glycine max	China	Nguu mao hong	V	Landrace	30.25	30.75
PI476933	Glycine max	Vietnam	Xanh xuan mai	V		44	51.5
PI476939	Glycine max	Vietnam	Den Ha Bac	IV		32.5	36
PI479710	Glycine max	China	Hefeng No. 4	I		38.25	40
PI479723	Glycine max	China	Huinanniumaohuang	II	Landrace	37.75	31
PI479728A	Glycine max	China	Liuhedaheidou	I	Landrace	36.75	37.5
PI479735	Glycine max	China	Silihuang	III		43.75	41
PI479751	Glycine soja	China		III		14	8.5
PI479752	Glycine soja	China		I		15	14.25
PI483253	Glycine max	Brazil	Tropical			40.5	33.5
PI490765	Glycine max	China	Dahedou	III	Landrace	29.5	32
PI490766	Glycine max	China	Dawudou	III	Landrace	39.6667	28
PI495017C	Glycine max	China	Beijing da qing don	IV	Landrace	30.5	30
PI495020	Glycine max	China	Xu dou 2	IV		39	42
PI495831	Glycine max	France	Adoc	I		23.75	24
PI497964A	Glycine max	India		IX		21	32.75
PI497966	Glycine max	India	PLSO 55	VI		44.25	39.25
PI497967	Glycine max	India	PLSO 96	VII		35.5	28.5
PI503340	Glycine max	China	Tong nong 9	II		39.75	33.75
PI504288	Glycine max	Japan	S	V		38.25	21.6667
PI506507	Glycine max	Japan	Aki Daizu 1	VIII		37.75	41
PI506609	Glycine max	Japan	Chizuka ibaraki 1	I		23.3333	28.25
PI506686	Glycine max	Japan	Gifu Wase Senshutsu	VIII		38	34.25
PI506833	Glycine max	Japan	Kanan 66 daizu-1	IV		35.6667	48.75
PI506859	Glycine max	Japan	Kariha takiya	III		33.5	29.75
PI506862	Glycine max	Japan	Karikei 86	IV		42	30
PI506889	Glycine max	Japan	Kinmon Daizu	VIII	Landrace	37.25	48.3333
PI506942	Glycine max	Japan	Koushurei 235	II		29.75	42.25
PI507017	Glycine max	Japan	Madara ooha tsuru mame	VII	Landrace	42.5	22
PI507088	Glycine max	Japan	Nattou Kotsubu	VI		33.25	32.25
PI507091	Glycine max	Japan	Nezumi saya 3	III		42.5	48.5
PI507180	Glycine max	Japan	Rikuu 21	IV		48.25	57.25
PI507293B	Glycine max	Japan	Shoukin ou	III	Landrace	36.5	39
PI507341	Glycine max	Japan	Tashoutou	IV	Landrace	22.75	26.25
PI507390	Glycine max	Japan	Tousan 51	IV		56.75	49.5
PI507420	Glycine max	Japan	Tousan 81	V		41	52.5
PI507429	Glycine max	Japan	Tousan 89	III		0	0
PI507458	Glycine max	Japan	Tousan kei BL 521	IV		56.3333	52
PI507467	Glycine max	Japan	Tousan kei F 764	IV		27	36
PI507473	Glycine max	Japan	Tousan kei na 18	III		44	49.3333
PI507480	Glycine max	Japan	Tousan kei YL 24	IV		47.25	38.75
PI507521	Glycine max	Japan	Wase date cha	I	Landrace	36	45
PI507553	Glycine max	Japan	Yorimachi zairai 1	IV	Landrace	39.75	40
PI507609	Glycine soja	Japan		VI		14.3333	14
PI507615	Glycine soja	Japan		VI		13.75	11.6667
PI507619B	Glycine soja	Japan		VI		9	7.25
PI507638	Glycine soja	Japan		VI		7.66667	3.33333
PI507656	Glycine soja	Japan		VII		8	11.75
PI507667	Glycine soja	Japan		VI		6	10.75
PI507671	Glycine max	Russia	Aurika	II		34.75	32.25
PI507678	Glycine max	Russia	Fakel	I		37.25	38.25
PI507686C	Glycine max	Moldova	Kisinjevskaja 19	I		38	39.25
PI507694	Glycine max	Russia	Plamia	II		32.5	26.75
PI507700	Glycine max	Russia	Seroglazka	ZZ		36.5	26.25
PI507706	Glycine max	Russia	Veselovskaia 1	Z		50.75	44.5
PI507709	Glycine max	Russia	VNIIMK 15	I		20.3333	20.75
PI507715B	Glycine max	Russia	Zaznica	ZZ		32.25	38
PI507752	Glycine soja	Russia		ZZZ		13.6667	18.5
PI507757	Glycine soja	Russia		ZZZ		19.75	26.75
PI507830B	Glycine soja	Russia		ZZZ		10.75	17.6667
PI507847	Glycine soja	Russia		ZZ		10.5	14.5
PI508083	Glycine max	United States	Dassel	Z	N. Am. cultivar	37.25	24.25
PI508269	Glycine max	United States	Stafford	IV	N. Am. cultivar	30	21.75
PI509077	Glycine max	South Korea	KAS 320-2	VI		40.6667	34.5
PI512322A	Glycine max	Georgia	Imeretinskaja	I		34.5	33
PI514671	Glycine max	China	Feng shou No. 7	Z		35.5	39.5
PI515961	Glycine max	United States	Pennyrile	IV	N. Am. cultivar	30.75	37.25
PI518668	Glycine max	United States	TN 4-86	IV	N. Am. cultivar	30.75	33.25
PI518671	Glycine max	United States	Williams 82	III	N. Am. cultivar	39.25	27.75
PI518674	Glycine max	United States	Fayette	III	N. Am. cultivar	39.5	30.75
PI518711	Glycine max	China	Jilin 21	II		42.5	36
PI518727	Glycine max	China	Ju huang	VI		42.5	45
PI518750	Glycine max	Yugoslavia	NS-16	I		29.25	26.75
PI518759	Glycine max	Taiwan	Kaohsiung 10	VI		31.6667	31.75
PI522187	Glycine max	Ukraine	Krasnogradskaja 1	ZZZ		42	37.5
PI522226	Glycine soja	Russia		ZZZ		14	7.33333
PI525453	Glycine max	United States	Conrad	II	N. Am. cultivar	32.5	31.75
PI525454	Glycine max	United States	Spencer	IV	N. Am. cultivar	25.75	30
PI532441A	Glycine max	China	Hui nan do lan qi	I	Landrace	36	28.25
PI532450	Glycine soja	China		I		11	12.3333
PI532454	Glycine max	China	Tai xing hei dou	Z		45	36.75
PI532462B	Glycine max	China	Fu 51	IV		27.75	31.75
PI532463B	Glycine max	China	He bei No. 1	III		33	44
PI533654	Glycine max	United States	LN83-2356	IV	N. Am. cultivar	23.5	31.75
PI534648	Glycine max	United States	GR8936	III	N. Am. cultivar	30.75	30.75
PI536635	Glycine max	United States	Sprite	III	N. Am. cultivar	37	25.75
PI536636	Glycine max	United States	Ripley	IV	N. Am. cultivar	33.5	23.25
PI538386A	Glycine max	China	1886	III		44.75	34.5
PI539865	Glycine max	United States	HP204	I	N. Am. cultivar	23.75	26.5
PI539936	Glycine max	United States	A4715	IV	N. Am. cultivar	29	39
PI540552	Glycine max	United States	Hoyt	II	N. Am. cultivar	36.25	31
PI540555	Glycine max	United States	Hamilton	IV	N. Am. cultivar	37	43
PI542768	Glycine max	United States	Sturdy	II	N. Am. cultivar	33.75	25.5
PI542769	Glycine max	United States	Proto	Z	N. Am. cultivar	27.6667	36.25
PI543794	Glycine max	United States	Delsoy 4900	IV	N. Am. cultivar	33.3333	34.6667
PI546487	Glycine max	United States	Archer	I	N. Am. cultivar	28.5	33
PI547567	Glycine max	United States	L73-753	II		34.75	30.5
PI547831	Glycine max	United States	L83-0215	II		13.5	10.3333
PI548158	Glycine max	United States	T16	IV		32.5	35.75
PI548162	Glycine max	United States	T48	IV		19.3333	25
PI548163	Glycine max	United States	T54	III		25.75	24.75
PI548164	Glycine max	United States	T93	I		37.25	55
PI548169	Glycine max	United States	T117	IV		28.5	34.5
PI548171	Glycine max	United States	T134	III		22.75	19.5
PI548176	Glycine max	United States	T143	III		39	26.5
PI548178	Glycine max	United States	T145	III		44.6667	29.25
PI548179	Glycine max	United States	T146	IV		39.25	38
PI548193	Glycine max	United States	T201	IV		0	0
PI548198	Glycine max	United States	T209	III		17.25	18.75
PI548200	Glycine max	United States	T211H	IV		30	26.25
PI548256	Glycine max	United States	T279	VII		18.25	15.25
PI548260	Glycine max	United States	T283	IV		21.5	14.25
PI548261	Glycine max	United States	T284H	IV		34.5	38.75
PI548298	Glycine max	China	A.K. (Harrow)	III		34.25	47
PI548300	Glycine max	China	Aksarben	II		39	30.75
PI548304	Glycine max	United States	Bavender Special A	III		26.5	27.25
PI548309	Glycine max	China	Boone	IV		32	34
PI548311	Glycine max	China	Capital	Z		34.25	30.25
PI548313	Glycine max	Russia	Chestnut	III		33.25	20.6667
PI548316	Glycine max	China	Cloud	III		31.5	43
PI548317	Glycine max	China	Columbia	III		28.5	31
PI548318	Glycine max	China	Dunfield	III		35	26
PI548325	Glycine max	Russia	Flambeau	ZZ		46	38.25
PI548335	Glycine max	Japan	Guelph	III		38.25	28
PI548336	Glycine max	Russia	Habaro	I		45	46.5
PI548337	Glycine max	unknown	Hahto [Michigan]	IV		47.3333	37.25
PI548339	Glycine max	China	Harbinsoy	IV		37.3333	27.25
PI548340	Glycine max	China	Harman	III		37.75	36.5
PI548348	Glycine max	China	Illini	III		29.5	22.75
PI548356	Glycine max	North Korea	Kanro	II		40.6667	36.25
PI548359	Glycine max	China	Kingwa	IV		28.3333	38.25
PI548360	Glycine max	North Korea	Korean	II		45.25	39.3333
PI548362	Glycine max	China	Lincoln	III		27.5	27
PI548364	Glycine max	Japan	Macoupin	IV		31.75	34.75
PI548365	Glycine max	China	Manchu	III		37.5	31
PI548378	Glycine max	China	Mandarin	I		38.25	42
PI548379	Glycine max	China	Mandarin (Ottawa)	Z		43.5	36.25
PI548383	Glycine max	China	Mansoy	III		39.6667	32.25
PI548391	Glycine max	China	Mukden	II		39	34
PI548396	Glycine max	China	Ontario	I		30	35.75
PI548401	Glycine max	Morocco	Patterson	IV		36.75	33.75
PI548402	Glycine max	China	Peking	IV		29.75	43.5
PI548406	Glycine max	China	Richland	II		29.75	34.6667
PI548411	Glycine max	China	Seneca	II		24.75	34.5
PI548414	Glycine max	Japan	Sioux	ZZZ		46.75	54.25
PI548427	Glycine max	China	Wilson	IV		49.75	43.5
PI548428	Glycine max	China	Wilson B	IV		43.75	44.25
PI548438	Glycine max	North Korea	Arksoy	VI		42.3333	32.25
PI548440	Glycine max	United States	Armredo	VI		26.75	27.75
PI548445	Glycine max	China	CNS	VII		52.25	48.25
PI548447	Glycine max	China	Cherokee	VIII		46.6667	44.3333
PI548452	Glycine max	North Korea	Dixie	V		37.25	26
PI548459	Glycine max	China	Hayseed	VI		44.75	33.75
PI548461	Glycine max	China	Improved Pelican	VIII		52.5	25.75
PI548462	Glycine max	unknown	J.E.W. 45	VIII		49.25	39.5
PI548463	Glycine max	China	Laredo	VI		23.3333	22.25
PI548464	Glycine max	China	Lexington	V		24.5	23
PI548467	Glycine max	South Korea	Magnolia	VI		35.5	41.25
PI548472	Glycine max	China	Missoy	VII		35.25	32
PI548473	Glycine max	China	Monetta	VII		32.5	41.5
PI548474	Glycine max	North Korea	Nanda	VIII		58.75	45.75
PI548477	Glycine max	unknown	Ogden	VI		29	28
PI548479	Glycine max	Taiwan	Otootan	VIII		34.3333	34.25
PI548480	Glycine max	China	Palmetto	VII		40.25	31.25
PI548488	Glycine max	China	S-100	V		19.5	22.5
PI548490	Glycine max	Taiwan	Tanner	VII		40.25	40.25
PI548491	Glycine max	China	Tarheel Black	VII		53.25	37.3333
PI548493	Glycine max	Japan	Tokyo	VII		19	35
PI548497	Glycine max	unknown	Yelredo	VIII		27.25	42.25
PI548500	Glycine max	United States	Swift	Z	N. Am. cultivar	31.25	20.3333
PI548502	Glycine max	United States	Adams	III	N. Am. cultivar	33.25	28
PI548506	Glycine max	United States	Amsoy	II	N. Am. cultivar	34	31.5
PI548510	Glycine max	United States	Beeson	II	N. Am. cultivar	30	22.75
PI548512	Glycine max	United States	Century	II		30.5	26.75
PI548516	Glycine max	United States	Blackhawk	I		36	34
PI548521	Glycine max	United States	BSR 201	II	N. Am. cultivar	29.75	23
PI548523	Glycine max	United States	Pella	III	N. Am. cultivar	33.5	24
PI548524	Glycine max	United States	Weber	I	N. Am. cultivar	31.75	28.75
PI548527	Glycine max	United States	Calland	III	N. Am. cultivar	32.75	24.5
PI548528	Glycine max	United States	Protana	II	N. Am. cultivar	20.75	25.75
PI548534	Glycine max	United States	Clay	Z	N. Am. cultivar	41.25	41
PI548545	Glycine max	Canada	Merit	Z	N. Am. cultivar	31.25	27.75
PI548546	Glycine max	United States	Custer	IV	N. Am. cultivar	36	28
PI548547	Glycine max	United States	Cutler	IV	N. Am. cultivar	28.25	26
PI548550	Glycine max	United States	Disoy	I	N. Am. cultivar	48.75	37
PI548551	Glycine max	United States	Hark	I	N. Am. cultivar	32.5	29.5
PI548561	Glycine max	United States	Hodgson	I	N. Am. cultivar	42.75	40.25
PI548563	Glycine max	United States	Franklin	IV		37.6667	27.5
PI548567	Glycine max	United States	Grande	Z	N. Am. cultivar	46	34.25
PI548568	Glycine max	United States	Grant	Z	N. Am. cultivar	37.5	34.75
PI548569	Glycine max	United States	Hack	II	N. Am. cultivar	34.5	30
PI548572	Glycine max	Canada	Harly	I	N. Am. cultivar	46.25	21.25
PI548573	Glycine max	Canada	Harosoy	II	N. Am. cultivar	35.75	35
PI548582	Glycine max	United States	McCall	ZZ	N. Am. cultivar	34.5	32.5
PI548604	Glycine max	United States	Pershing	IV	N. Am. cultivar	27	17.75
PI548608	Glycine max	United States	Provar	II		19.5	38
PI548626	Glycine max	United States	Wabash	IV	N. Am. cultivar	33	26.3333
PI548628	Glycine max	United States	Wayne	III	N. Am. cultivar	37.25	23.25
PI548634	Glycine max	United States	Zane	III	N. Am. cultivar	36.25	24
PI548642	Glycine max	Canada	Maple Donovan	Z	N. Am. cultivar	33	39.25
PI548650	Glycine max	Canada	Nattosan	ZZ	N. Am. cultivar	25	23.25
PI548651	Glycine max	United States	Merrimax	Z	N. Am. cultivar	50.5	49
PI548652	Glycine max	United States	Bass	III	N. Am. cultivar	41	41.25
PI548653	Glycine max	United States	Dorman	V	N. Am. cultivar	27.6667	19
PI548654	Glycine max	United States	Hill	V	N. Am. cultivar	41.75	41.25
PI548655	Glycine max	United States	Forrest	V	N. Am. cultivar	45	39.25
PI548656	Glycine max	United States	Lee	VI	N. Am. cultivar	37.25	51
PI548657	Glycine max	United States	Jackson	VII		29.75	26.25
PI548659	Glycine max	United States	Braxton	VII	N. Am. cultivar	33.75	31.3333
PI548660	Glycine max	United States	Bragg	VII	N. Am. cultivar	34	38
PI548661	Glycine max	United States	Semmes	VII	N. Am. cultivar	30.6667	34
PI548667	Glycine max	United States	Essex	V		25.75	34.3333
PI548689	Glycine max	United States	B216	II	N. Am. cultivar	27.5	22.5
PI548975	Glycine max	United States	Centennial	VI	N. Am. cultivar	34	43.6667
PI548978	Glycine max	United States	Gail	VI	N. Am. cultivar	45.75	34.75
PI548980	Glycine max	United States	Hood	VI	N. Am. cultivar	25.6667	41.25
PI548983	Glycine max	United States	Tracy	VI	N. Am. cultivar	37.75	35
PI548987	Glycine max	United States	Dare	V	N. Am. cultivar	37.75	30.25
PI549017	Glycine max	China	ZYD 3938	IV		15.5	19.25
PI549018	Glycine max	China	ZYD 3939	V		41.5	16.6667
PI549021A	Glycine max	China	Na hei dou	III	Landrace	36.5	25.75
PI549023B	Glycine max	China	Na xiao lu dou	V	Landrace	31	27.75
PI549027A	Glycine max	China	Tian er dan	IV	Landrace	52.5	46.75
PI549030B	Glycine max	China		IV		26	23.75
PI549040	Glycine max	China	ZYD 2704	IV		14.5	13
PI549041A	Glycine max	China	ZYD 2709	III		22.25	25.75
PI549045A	Glycine max	China	ZYD 3721	IV		8	8.75
PI549047	Glycine soja	China		III		14	23.5
PI549048	Glycine soja	China		III		16.75	25.25
PI553038	Glycine max	United States	York	V	N. Am. cultivar	44.75	24
PI553039	Glycine max	United States	Davis	VI	N. Am. cultivar	39	32.75
PI553045	Glycine max	United States	Cook	VIII	N. Am. cultivar	42	39
PI553052	Glycine max	United States	Narow	V	N. Am. cultivar	35	31.25
PI555396	Glycine max	United States	BARC-6	III		47	42.5
PI556511	Glycine max	United States	A3127	III	N. Am. cultivar	23	32
PI556637	Glycine max	United States	A1937	I	N. Am. cultivar	32	26.5
PI557011	Glycine max	United States	Leslie	I	N. Am. cultivar	31.5	30.5
PI560911	Glycine max	United States	T325	II		34.25	17.75
PI561235	Glycine max	China	L90P-3640-1	I		46.75	53.75
PI561280	Glycine max	Russia	No. 133	ZZ		33	27.5
PI561282A	Glycine max	Russia	Yantarnaya	ZZ		43.75	31
PI561298	Glycine max	China	Bai hua cuo zi	II		47.75	47.75
PI561304B	Glycine max	China	Bai nong No. 1	I		37.5	34.75
PI561307	Glycine max	China	Hei nong 26	I		44.5	35.75
PI561310	Glycine max	China	Huai de hei dou	III	Landrace	34	43.5
PI561318A	Glycine max	China	Hui nan bai hua xiao hei dou	I	Landrace	37.75	40
PI561321	Glycine max	China	Hui nan zi hua xiao hei dou	III	Landrace	28	31.75
PI561351	Glycine max	China	Hei nong 33	I		37.75	35
PI561354	Glycine max	China	Zi hua No. 4	I		49	41.25
PI561358A	Glycine max	China	Ping non dou	V	Landrace	35.25	41.25
PI561370	Glycine max	China	Fen dou 14	III		33	20.25
PI561371	Glycine max	China	Fen dou 15	IV		46.5	36
PI561389B	Glycine max	Japan	Okura Natto	Z		26.25	25.25
PI561701	Glycine max	United States	G88-20092	IV		33.25	28.3333
PI562373	Glycine max	United States	Lambert	Z	N. Am. cultivar	29	18.25
PI562387	Glycine max	Japan		I		18.5	20.75
PI562551	Glycine soja	South Korea		V		11.25	11.6667
PI562553	Glycine soja	South Korea		V		17	14.3333
PI562557	Glycine soja	South Korea		V		12.3333	13.6667
PI562558	Glycine soja	South Korea		V		15.3333	2.5
PI562568	Glycine soja	South Korea		V		9	12
PI564524	Glycine max	United States	Alpha	I	N. Am. cultivar	29.5	35.75
PI566978	Glycine max	Indonesia	MARIF 2524	VIII		32	42.5
PI566998A	Glycine max	Indonesia	MARIF 2547	VIII		33.75	38.5
PI567023A	Glycine max	Indonesia	MARIF 2590	VII		52.3333	41
PI567056A	Glycine max	Indonesia	MARIF 2649	VIII		22.75	31.25
PI567060A	Glycine max	Indonesia	MARIF 2656	V		44.75	44
PI567074B	Glycine max	Indonesia		IX		42.25	41.5
PI567160	Glycine max	China	He long hei mo shi dou	II	Landrace	21.25	23.75
PI567170A	Glycine max	China	He qi ping ding xiang	II	Landrace	39.75	38.5
PI567171	Glycine max	China	Hei he No. 1	ZZ		35.6667	28.3333
PI567173	Glycine max	China	Hei he 51	ZZ		49	48.5
PI567174A	Glycine max	China	Hei he 54	ZZ		44	28.5
PI567176	Glycine max	Japan	Line 18	VII		37.5	42.75
PI567215A	Glycine max	Russia	Juzanka	ZZ		30.3333	26
PI567215C	Glycine max	Russia	Juzanka	I		33.75	32.5
PI567216A	Glycine max	Ukraine	Kievskaja 91	ZZ		46.5	27.5
PI567225	Glycine max	Moldova	Kisinevskaja 90	Z		32.25	27
PI567226	Glycine max	Russia	Har'kovskaja Zernoukosnaja	ZZ		32	27.6667
PI567231	Glycine max	China	WJK-PRC-46	VIII		25.25	20.75
PI567238	Glycine max	China		IX		10.25	15.6667
PI567250B	Glycine max	China	Xiang chun dou No. 6	III		38	42
PI567252	Glycine max	China	Xiang chun dou 11	III		36	28.75
PI567262A	Glycine max	China	Similar to: Gu tian type	II		47.75	47.25
PI567265	Glycine max	China	Similar to: Long dou	IV		49.5	39.75
PI567270A	Glycine max	China	Local mixed	IV	Landrace	41	54
PI567272A	Glycine max	Taiwan	AV 215	IV		35	40.25
PI567292	Glycine max	China	Bai xiong dou	V	Landrace	16.5	24.3333
PI567295	Glycine max	China	Bian huang dou	VIII	Landrace	32.5	30.75
PI567298	Glycine max	China	Chan yao dou	V	Landrace	28.5	30
PI567302	Glycine max	China	He se huang dou	II	Landrace	48.5	40.5
PI567303A	Glycine max	China	Hei da dou	IV	Landrace	32.25	31.25
PI567307	Glycine max	China	Hei huang dou	IV	Landrace	32.5	31.5
PI567309	Glycine max	China	Hei huang dou	V	Landrace	39.75	43.25
PI567325B	Glycine max	China	Huang dou	V	Landrace	40.25	37.5
PI567331	Glycine max	China	Huang pi xiao huang dou	IV	Landrace	16.75	29
PI567332	Glycine max	China	Huo huang dou	VI	Landrace	19.5	25
PI567343	Glycine max	China	Ma huang dou	V	Landrace	35.25	33.5
PI567345	Glycine max	China	Niu mao huang	VI	Landrace	14	23.5
PI567346	Glycine max	China	Niu mao huang dou	V		21	28
PI567348	Glycine max	China	Shen huang dou	IV	Landrace	26.5	32.25
PI567351B	Glycine max	China	Tu huang dou	III	Landrace	24.5	28.25
PI567352A	Glycine max	China	Yang yan qing dou	IV	Landrace	37	31.75
PI567353	Glycine max	China	Yang yan ren dou	IV	Landrace	17.25	22.6667
PI567354	Glycine max	China	You huang dou	IV	Landrace	48	49.75
PI567355A	Glycine max	China	Yuan huang dou	V	Landrace	28	36
PI567361	Glycine max	China	Lu fang huang dou	III	Landrace	33.25	34.5
PI567366A	Glycine max	China	Wu tong shu huang dou	III	Landrace	35.75	33.75
PI567370A	Glycine max	China	Xu wang huang da dou	IV	Landrace	39.5	37.25
PI567379C	Glycine max	China	Bai gun dou	V	Landrace	21.3333	21.3333
PI567381B	Glycine max	China	Bai ke huang	V	Landrace	46.25	39.5
PI567390	Glycine max	China	Ji dan pi bai dou	V	Landrace	32	27.5
PI567392	Glycine max	China	Jing yang hong da dou	V	Landrace	39	31
PI567394B	Glycine max	China	Jiu yue han	VI	Landrace	53.25	48
PI567395	Glycine max	China	Lai wa dou	IV	Landrace	29.5	30.75
PI567396B	Glycine max	China	Lao shu pi	IV	Landrace	30.3333	33.25
PI567398	Glycine max	China	Lu lan dou	IV	Landrace	26.75	34
PI567404A	Glycine max	China	Wang shan hou	III	Landrace	33.6667	29
PI567405	Glycine max	China	Wei zi dou	VI	Landrace	30.75	25.75
PI567406B	Glycine max	China	Wu se da dou	VI	Landrace	40.75	31.5
PI567407	Glycine max	China	Xiao dou	V		27.25	28.5
PI567408	Glycine max	China	Xiao jin huang	V		27.75	28.5
PI567410B	Glycine max	China	Yang huang dou	VII	Landrace	43.75	34.5
PI567415A	Glycine max	China	Bai da huang dou	IV	Landrace	55.75	44
PI567416	Glycine max	China	Bai dou	IV	Landrace	28.75	37.25
PI567417B	Glycine max	China	Bai gun dou	I	Landrace	31.3333	38.75
PI567418A	Glycine max	China	Bai hei dou	II	Landrace	30.5	34.5
PI567424A	Glycine max	China	Bai hei dou	III	Landrace	29.25	29.5
PI567425B	Glycine max	China	Bai hua huang dou	III	Landrace	22.75	31.75
PI567426	Glycine max	China	Bai huang dou	IV	Landrace	37.75	29.5
PI567428	Glycine max	China	Bai ji yao	IV	Landrace	24	27
PI567432B	Glycine max	China	Da yang bai dou	IV	Landrace	31.5	34.75
PI567435B	Glycine max	China	Hei hei dou	III	Landrace	22.75	29.25
PI567439	Glycine max	China	Hong jia huang dou	V	Landrace	35	31.75
PI567442	Glycine max	China	Huang dou	IV	Landrace	26.25	27.25
PI567447D	Glycine max	China	Huang dou	V	Landrace	23	18.6667
PI567455	Glycine max	China	Huang yuan dou	IV		34.25	27.5
PI567458	Glycine max	China	Ji li huang dou	IV		42.5	38.75
PI567464	Glycine max	China	Ping ding xiao huang dou	IV	Landrace	40	24.25
PI567476	Glycine max	China	Yu ci huang	IV	Landrace	27.6667	29.75
PI567482B	Glycine max	China	Ben di huang	IV	Landrace	31.5	29.5
PI567486B	Glycine max	China	Da bai qi	III		42.5	40.5
PI567488A	Glycine max	China	Di liu huang dou No. 2	IV		42.75	40
PI567489A	Glycine max	China	Er da li huang dou	IV	Landrace	38	39
PI567492	Glycine max	China	Hei bai men huang dou	IV	Landrace	29	25.6667
PI567503	Glycine max	China	Niu mao huang	IV	Landrace	38.25	35.25
PI567507D	Glycine max	China	Xiao huang dou No. 2	IV		35.5	40
PI567510A	Glycine max	China	Xiao li tie jia hei	III	Landrace	36.75	26.75
PI567515	Glycine max	China	Ba yue huang	III	Landrace	41.75	28.25
PI567518	Glycine max	China	Bai guo zi dou	IV	Landrace	38	39.3333
PI567525	Glycine max	China	Cao qing huang dou	II		48.5	46
PI567532	Glycine max	China	Dai ye xiao huang dou	IV	Landrace	46	33.5
PI567536	Glycine max	China	Gong fu dou	IV	Landrace	53.5	42.25
PI567539	Glycine max	China	Gu li hun	II	Landrace	47	49.25
PI567540A	Glycine max	China	Gu li hun	IV	Landrace	47.6667	45.6667
PI567541B	Glycine max	China	Gun li huang	III	Landrace	26.75	40.5
PI567547	Glycine max	China	Hu li hun	III	Landrace	47.25	50
PI567548	Glycine max	China	Hua li hu zi	IV	Landrace	25	26
PI567550	Glycine max	China	Huang jia zi	II	Landrace	22	42.75
PI567552	Glycine max	China	Huang si li	IV	Landrace	25	18.5
PI567556	Glycine max	China	Kao shan hong	IV	Landrace	39.75	44.6667
PI567558	Glycine max	China	Liu shi ri jin huang da dou	III		40.6667	62.5
PI567559	Glycine max	China	Liu yue xian	II	Landrace	27	34.25
PI567562A	Glycine max	China	Lou gan huang	IV	Landrace	43.25	42.25
PI567564	Glycine max	China	Mao huang dou	IV	Landrace	56	23.75
PI567576	Glycine max	China	Ping ding huang	III	Landrace	71	53.3333
PI567582A	Glycine max	China	Qi si wa	IV	Landrace	31	34
PI567583A	Glycine max	China	Qi tu gu	III	Landrace	42	41.75
PI567593B	Glycine max	China	Xiao bai dou	IV	Landrace	48.75	48.75
PI567599	Glycine max	China	Xiao ping ding huang	III	Landrace	42	40.25
PI567603A	Glycine max	China	Xiao wu ye	III	Landrace	36.75	34.5
PI567624	Glycine max	China	Ji yuan xiao bai dou	III	Landrace	34	17.5
PI567632B	Glycine max	China	Luan chuan xiao huang dou	IV		29.75	42.5
PI567633	Glycine max	China	Luo ning da ke bai dou	IV	Landrace	37.5	28
PI567648C	Glycine max	China	Qin yang hui jiao cao bai dou	IV	Landrace	33.75	19.5
PI567675	Glycine max	China	Yu cheng xiao tie jiao huang	IV		33.6667	48.3333
PI567685	Glycine max	China	Zhong mou tie jiao er cao	IV	Landrace	25	23
PI567698A	Glycine max	China	Fu yang 17	IV		40.75	48.75
PI567706B	Glycine max	China	Fu yang 25	III		47.5	49.25
PI567721	Glycine max	China	Fu yang 45	IV		38.75	33.25
PI567746	Glycine max	China	Pei xian da bai jiao	IV		47.25	38.5
PI567747	Glycine max	China	Pei xian da bai pi jia	IV		23.5	20
PI567751A	Glycine max	China	Pei xian hong mao you	IV	Landrace	48.75	35
PI567756B	Glycine max	China	Pei xian si li cao	IV		47.25	39.6667
PI567769	Glycine max	China	Tong shan da mian tao	IV	Landrace	40	55.25
PI567770C	Glycine max	China	Tong shan da miao bai jian ke	IV	Landrace	37.75	34
PI567772	Glycine max	China	Tong shan hong mao you	IV	Landrace	39.5	28.5
PI567780B	Glycine max	China	Tong shan zheng ji dou	IV	Landrace	42.75	23.25
PI567782	Glycine max	Canada	OAC Dorado	I	N. Am. cultivar	55.75	41.75
PI567786	Glycine max	Canada	OAC Talbot	II	N. Am. cultivar	31.6667	21.5
PI567787	Glycine max	Canada	OAC Vision	ZZZ	N. Am. cultivar	49	34.75
PI567788	Glycine max	United States	Bienville	VIII	N. Am. cultivar	30.5	29.25
PI574477	Glycine max	China	Fen dou 31	IV		35	32.75
PI574478C	Glycine max	China	Hai jiao zhao	II	Landrace	39.75	38.75
PI574480A	Glycine max	China	Jin Dou 33	II		26.75	31.5
PI578309	Glycine max	Nepal	I-64	VI		18.6667	32.25
PI578316C	Glycine max	Nepal		VIII		13	19.25
PI578329C	Glycine max	Argentina	OFPEC Cordobesa	VI		26.5	20
PI578330	Glycine max	Argentina	OFPEC Nortena	VIII		42	35.5
PI578363	Glycine max	China	Wu chun liu yue bao	II	Landrace	38.25	41.25
PI578375B	Glycine max	China	Aan tu dang di hei dou	I	Landrace	25.25	21.5
PI578380B	Glycine max	China	Bai qi	II	Landrace	22.75	24
PI578383	Glycine max	China	Bai tie jia	IV	Landrace	19.75	26.25
PI578412	Glycine max	China	Gong jiao 6308-1	II		31	28.25
PI578419A	Glycine max	China	Guo yu B6	II		36	40
PI578429	Glycine max	China	He feng 17	Z		44.5	31
PI578462	Glycine max	Vietnam	Phu tam	VIII		53.5	37.3333
PI578484	Glycine max	China	Hou zi mao	V		24	45.3333
PI578490	Glycine max	China	He nan zao feng No. 1	IV		32.75	28.75
PI578493	Glycine max	China	Huang bao zhu	II		23.25	30
PI578494B	Glycine max	China	Jin dou No. 1	III		40.75	37.6667
PI578495	Glycine max	China	Jin dou No. 4	IV		29	19.25
PI578499A	Glycine max	China	Lu yue bai	II		60	50.75
PI578503	Glycine max	China	Tie jia si li huang	I		30.75	22.5
PI578504	Glycine max	China	Xiang dou No. 3	II		41	39.25
PI578505	Glycine max	China	Xiao jin huang No. 1	II		27	23.75
PI583366	Glycine max	United States	Chesapeake	IV	N. Am. cultivar	31.75	33
PI583835	Glycine max	United States	Mercury	III	N. Am. cultivar	45.5	23.75
PI587560A	Glycine max	China	Dan tu ba yue bai jia	VII	Landrace	19	28.5
PI587565C	Glycine max	China	Dan yang da zi xi dou jia	VII	Landrace	32.3333	51.3333
PI587568B	Glycine max	China	Li yang xiao zi da dou	VII	Landrace	43.25	38.5
PI587570B	Glycine max	China	Li yang dan yang zao No. 1	VI		57	66.75
PI587575A	Glycine max	China	Sha zhou jie jie si	IV	Landrace	38.25	32.25
PI587588B	Glycine max	China	Tai xing niu mao huang yi	V	Landrace	46.75	30
PI587596C	Glycine max	China	Hai an wu zui dou jia No. 2	VIII	Landrace	68.5	52.3333
PI587612B	Glycine max	China	Ru dong ba yue bai jia	VI	Landrace	36.6667	29.5
PI587613	Glycine max	China	Ru dong ba yue bai yi No. 1	VII	Landrace	48.75	46.25
PI587625B	Glycine max	China	Nan tong da yang qing	VI	Landrace	49.25	31.25
PI587668A	Glycine max	China	Hui mei dou	VI	Landrace	42	36.3333
PI587678	Glycine max	China	Jiu yue qing	VII	Landrace	39	40.25
PI587682A	Glycine max	China	Da li huang No. 1	VI		46.5	35.5
PI587698B	Glycine max	China	Qing pi	VI	Landrace	42.5	43.6667
PI587723B	Glycine max	China	Gu cheng mian yang wei	VI	Landrace	50.75	40
PI587729	Glycine max	China	Jun xian huang dou	V	Landrace	33.75	30.25
PI587772	Glycine max	China	Jing zhou gao jiao hou er bei	V	Landrace	26	24
PI587781	Glycine max	China	Jing huang 23	VIII		37.6667	34.6667
PI587788B	Glycine max	China	Nan zhang hei huang dou	VI	Landrace	28.3333	23
PI587790B	Glycine max	China	Mian yang huang feng wo	VII	Landrace	44.6667	55.5
PI587794	Glycine max	China	Wu ming 18 jia	VI	Landrace	33.6667	38.75
PI587801	Glycine max	China	Wu chang wu huang dou	VII	Landrace	30.6667	29
PI587803	Glycine max	China	Jing 748	V		32.25	31
PI587804	Glycine max	China	Jing 789	IV		30.75	29
PI587807	Glycine max	China	Wu chang bai hua dou	VI	Landrace	39	43.3333
PI587808A	Glycine max	China	Wu chang jiu yue huang	VII	Landrace	25.5	56.3333
PI587811A	Glycine max	China	Tie jiao zi	VIII		29.25	28.75
PI587820B	Glycine max	China	En shi ji dan huang	V	Landrace	20	23.75
PI587825A	Glycine max	China	E huang 13	VI		34.75	43.75
PI587828	Glycine max	China	Xiang yang qing dou	VII	Landrace	28.3333	26
PI587837	Glycine max	China	Wu chang qing da dou	VII	Landrace	33.3333	42
PI587851A	Glycine max	China	Hong mao jia	VIII	Landrace	56	49.3333
PI587867	Glycine max	China	Jiu yue huang	VII	Landrace	40	34.6667
PI587880A	Glycine max	China	Huang dou	VI		51.75	32.6667
PI587898	Glycine max	China	Jiang xi dou	VII	Landrace	23	67.5
PI587900B	Glycine max	China	Xiao huang dou	VIII	Landrace	47	49
PI587913A	Glycine max	China	You dou	VII	Landrace	45.75	33.3333
PI587915D	Glycine max	China	Bai mao jian	VIII	Landrace	66.6667	52.5
PI587929	Glycine max	China	Qiu dou	X	Landrace	31.5	30.75
PI587935A	Glycine max	China	Yi chi	IX	Landrace	56	30.6667
PI587941	Glycine max	China	Chang ting xi dou	VIII	Landrace	58.25	65.25
PI587963	Glycine max	China	Yao dou	X	Landrace	51.25	46.5
PI587964	Glycine max	China	Heng shan hong dou	X	Landrace	29.5	43.75
PI587966A	Glycine max	China	Gan gu huang No. 2	VIII		33.5	22.6667
PI587968A	Glycine max	China	Bai jiao dou	V		20	35
PI587992B	Glycine max	China	Jiu yue huang	VII	Landrace	29	40
PI588011A	Glycine max	China	Xi bai mao dou	V	Landrace	30	23.5
PI588015B	Glycine max	China	Bai mao dou	IV	Landrace	40.5	44.75
PI588026C	Glycine max	China	Luo xi	IV	Landrace	26.75	39.75
PI588032D	Glycine max	China	Da bai shui dou No. 1	VIII		31	27.5
PI588049	Glycine max	China	Bai sha hei dou	IX	Landrace	44	38.5
PI592523	Glycine max	United States	Glacier	ZZ	N. Am. cultivar	28.25	32.25
PI592916	Glycine max	China	Feng shou 21	ZZ		33.5	22.25
PI592919	Glycine max	China	He feng 31	I		53.25	41.5
PI592927	Glycine max	China	Chen dou No. 4	II		27.6667	28.75
PI592928	Glycine max	China	Gong dou No. 4	II		35.75	24.75
PI592932	Glycine max	China	Zao shu No. 9	II		34.5	35.75
PI592936	Glycine max	China	Ji dou No. 7	II		29.25	30
PI592937	Glycine max	China	Jin dou 14	IV		22	24
PI592938	Glycine max	China	Jin dou 15	II		37	26.25
PI592940	Glycine max	China	Jin dou 17	IV		35.25	39.25
PI592942	Glycine max	China	7605	III		39.5	30.75
PI592946	Glycine max	China	Ji dou No. 4	IV		36.25	28.5
PI592947	Glycine max	China	Jin yi No. 9	IV		31.25	29
PI592951	Glycine max	China	Zheng 133	IV		62	52
PI592954	Glycine max	China	Nin zhen No. 1	II		28.5	33
PI592960	Glycine max	China	Dong nong 38	I		28	25.25
PI592975	Glycine max	China	Sui nong No. 5	Z		34	27.75
PI593256	Glycine max	United States	Cisne	IV	N. Am. cultivar	28.75	32.25
PI593258	Glycine max	United States	Macon	III	N. Am. cultivar	44.25	28
PI593944	Glycine max	China	Ken nong No. 7	Z		35.75	39.75
PI593953	Glycine max	China	Sui nong No. 10	I		35.5	36
PI593958	Glycine max	China	Jilin 30	II		23	29.6667
PI593971	Glycine max	Japan	Kariyutaka	I		25.3333	25
PI593999B	Glycine max	South Korea		VI		33.5	29.75
PI594022	Glycine max	South Korea	Duyoukong	IV		40.25	50.3333
PI594170B	Glycine max	Japan	Geden shirazu	I		32	35.3333
PI594280D	Glycine max	Japan	Shoufuku	IV		35	34.75
PI594307	Glycine max	Japan	Tsurusengoku	VIII		24.25	21.5
PI594395	Glycine max	China	Lu zhuang da hei dou	IV	Landrace	46	46.5
PI594398B	Glycine max	China	87-32	IV		26.75	33.5
PI594402	Glycine max	China	87-72-1	III		23	31.5
PI594409B	Glycine max	China	86-8-39	III		41.3333	39
PI594418E	Glycine max	China	Ye xi xiao li huang	VI	Landrace	35	49.5
PI594424	Glycine max	China	Ai jiao huang	VI	Landrace	42	29.5
PI594433C	Glycine max	China	Hua yan quan dou	VIII		59	54.75
PI594438	Glycine max	China	Tong jiang huang dou	II	Landrace	18.5	34
PI594450	Glycine max	China	Wen chuan qing pi dou	VI	Landrace	36.5	32
PI594456A	Glycine max	China	Xiao jin huang	III	Landrace	24	41.5
PI594463B	Glycine max	China	Ba jiao qi yue huang	IV	Landrace	30.6667	33
PI594467	Glycine max	China	Zi pi dou	III	Landrace	40.75	35.25
PI594470C	Glycine max	China	Zao dou zi	VIII	Landrace	25	33.25
PI594471B	Glycine max	China	Da bai dou	IV	Landrace	37.5	35.5
PI594490	Glycine max	China	Chuan xin lu	VII	Landrace	50.25	37
PI594494A	Glycine max	China	Ping chuan lu dou	VIII	Landrace	30.5	31.5
PI594497	Glycine max	China	Za se huang dou No. 3	VIII	Landrace	41.25	41.5
PI594510C	Glycine max	China	Huang dou No. 2	VIII	Landrace	38.25	50.5
PI594516	Glycine max	China	Hua lian dou	IX	Landrace	35	31.25
PI594534	Glycine max	China	Zhang ping chi ren wu	IX	Landrace	75.25	70
PI594548	Glycine max	China	Heng feng gui zi dou	VII	Landrace	41	45.3333
PI594554	Glycine max	China	Huang pi tian dou	IX	Landrace	64.5	57.25
PI594575	Glycine max	China	Qi du qing pi dou	IX	Landrace	26	25.5
PI594613	Glycine max	China	Hua mu wan dou	VI	Landrace	33.5	13
PI594660A	Glycine max	China	Liu yue dou No. 1	V	Landrace	31.75	28
PI594661	Glycine max	China	Liu yue dou No. 3	V	Landrace	34.5	30.25
PI594699	Glycine max	China	Huang dou No. 1	VI	Landrace	27.75	34.75
PI594739A	Glycine max	China	Jin zhong shan da huang dou	VIII	Landrace	47	25.3333
PI594741A	Glycine max	China	Tian yang huang dou	IX	Landrace	44.75	40
PI594753A	Glycine max	China	Hei qi da dou	VII	Landrace	27	17.25
PI594759C	Glycine max	China	Miao huang ba yue qing	VI	Landrace	35.75	55.5
PI594760B	Glycine max	China	Gou jiao huang dou	IX	Landrace	15	27.6667
PI594769	Glycine max	China	Luo wei qing dou	IX	Landrace	51.3333	59.5
PI594789A	Glycine max	China	Za huang dou	VIII	Landrace	9.25	27.75
PI594793	Glycine max	China	Da gun bai dou	VII	Landrace	46.75	33
PI594805A	Glycine max	China	Huang pi dou	VII	Landrace	31.25	26
PI594807B	Glycine max	China	Huang dou	IV	Landrace	20.6667	28.5
PI594810B	Glycine max	China	Xiao huang mao dou	VI	Landrace	27	42.5
PI594822	Glycine max	China	Xi huang dou	IX	Landrace	34.5	40.5
PI594834A	Glycine max	China	Wu yue bai dou	VII	Landrace	38	42.5
PI594838	Glycine max	China	Xi lu dou	IX	Landrace	30.75	23.5
PI594839A	Glycine max	China	Huang dou	VIII	Landrace	29.25	33.25
PI594841B	Glycine max	China	Xiao bai mao dou	VIII	Landrace	21.75	24.3333
PI594869	Glycine max	China	Huo shao dou	IX	Landrace	32.25	32.75
PI594874	Glycine max	China	Hu pi huang dou	VIII	Landrace	39.3333	35
PI594875A	Glycine max	China	Hu pi dou	V	Landrace	39	39
PI594879	Glycine max	China	Huo shao dou	VIII	Landrace	58.5	29
PI594880	Glycine max	China	Song zi dou	V		27.75	36.6667
PI594883	Glycine max	China	De hong xuan No. 8	IV		43.5	44
PI594888	Glycine max	China	Lu dou	VII	Landrace	36.25	40.75
PI594891	Glycine max	China	Da dou	IX	Landrace	35	24
PI594902	Glycine max	China	Wu xi liu yue ku	I	Landrace	34.75	51.5
PI596527	Glycine max	Canada	Lesoy 273	ZZ		35.25	41.25
PI597384	Glycine max	United States	LN89-3615	IV		33	31.25
PI597387	Glycine max	United States	Pana	III	N. Am. cultivar	31.75	26.25
PI597395	Glycine max	Ukraine	Solnechnaya	Z		33.25	26.3333
PI597397A	Glycine max	Russia	Lan'	I		24.5	21.5
PI597399	Glycine max	Ukraine	Yug 30	ZZ		50	27
PI597402	Glycine max	Russia	Runo	Z		19.75	22
PI597405D	Glycine max	Ukraine	Zaporozhie 46-96	I		35.5	23.5
PI597439	Glycine max	China	Hei nong 38	I		34.25	34
PI597458B	Glycine soja	China		V		16	18.75
PI597459C	Glycine soja	China		III		15.75	11
PI597461B	Glycine soja	China		V		18.75	27.75
PI597464	Glycine max	China	Zhe chun No. 3	II		31.5	23.5
PI597465	Glycine max	China	Mao peng qing	VII		53.5	59.5
PI597471A	Glycine max	China	Zheye 29	VII		56.5	23.25
PI597471D	Glycine soja	China		VI		9.33333	14.25
PI597478B	Glycine max	South Korea	Paldalkong	III		21.5	25.6667
PI597483	Glycine max	South Korea	Keunolkong	IV		42.5	46.5
PI598358	Glycine max	United States	TN 5-95	V	N. Am. cultivar	31.5	36
PI601982	Glycine max	United States	Derry	VI	N. Am. cultivar	37.5	39.5
PI601983	Glycine max	United States	Donegal	V	N. Am. cultivar	24.75	26.25
PI602490	Glycine max	China	Liao dou No. 9	II		33.75	40.3333
PI602492	Glycine max	China	Liao dou 12	III		35.5	30.3333
PI602497A	Glycine max	China	Ke shan si li jia	I		35.75	31
PI602501	Glycine max	China	Tong shan tian er dan	IV		28	23.5
PI602502B	Glycine max	China	Xiong yue xiao huang dou	IV		48.25	35.25
PI602991	Glycine max	China	Niu jiao qi da hei dou	IV		44.5	36.25
PI602993	Glycine max	China	Pi xian ruan tiao zhi	IV		23.5	25.5
PI603162	Glycine max	North Korea	GL 2631 /96	IV		44.5	64.75
PI603172	Glycine max	North Korea	GL 2685 /96	IV		40.25	26
PI603174A	Glycine max	North Korea		IV		25	22.5
PI603197	Glycine max	United States	T347	IV		22	20.25
PI603290	Glycine max	China	Zao shu 18	I		57.25	43.75
PI603308A	Glycine max	China	Niu xin hong	I	Landrace	51.25	29.5
PI603316	Glycine max	China	Suo yi ling	ZZZ		36	27.6667
PI603317	Glycine max	China	Xiao jin huang	I	Landrace	39.75	43.25
PI603331	Glycine max	China	Xiao hui qi	I	Landrace	27	22.25
PI603338	Glycine max	China	Cha se dou B	I	Landrace	45	46.5
PI603343B	Glycine max	China	Guo yu 98-2	II		37.75	28.5
PI603345	Glycine max	China	Gong jiao 5603-2	II		23.5	38
PI603348A	Glycine max	China	Si li huang	I	Landrace	34.5	31.75
PI603356	Glycine max	China	Yi wo feng	I		47.75	47.75
PI603357	Glycine max	China	Du Lu Dou	I		53.25	36.25
PI603374	Glycine max	China	Tu yan dou	II	Landrace	36	37
PI603389	Glycine max	China	Huang ke	II		38.75	43.5
PI603392	Glycine max	China	Man cang jin	III	Landrace	27.6667	31.25
PI603397	Glycine max	China	Hei qi huang da dou	IV		36.75	44
PI603398A	Glycine max	China	Huang qi	II	Landrace	37.75	27.75
PI603399	Glycine max	China	Xiao bai qi	II		36.5	34.75
PI603401	Glycine max	China	Yi wo hou	IV	Landrace	45.5	41.75
PI603402	Glycine max	China	Xiao jin huang	III	Landrace	24.25	37.6667
PI603405A	Glycine max	China	Qing pi	II	Landrace	32.25	37.75
PI603408	Glycine max	China	Qing dou	I	Landrace	39	33.25
PI603412A	Glycine max	China	Bai mo shi dou	II	Landrace	31	25.5
PI603413	Glycine max	China	Yu shi dou	IV	Landrace	52.25	60.3333
PI603428C	Glycine max	China	Da li hei dou	III	Landrace	37.25	39.75
PI603429D	Glycine max	China	Cha dou	II	Landrace	42.5	40.75
PI603436B	Glycine max	China	Huang dou	II	Landrace	27.5	32.3333
PI603438C	Glycine max	China	Da hei qi	II	Landrace	31.5	31
PI603442	Glycine max	China	Ke qi xiao hei dou	III	Landrace	32.25	30.5
PI603446	Glycine max	China	Hong huang dou	II	Landrace	37.25	37.5
PI603451A	Glycine max	China	Xiao tie ke	III		39.5	61.5
PI603456	Glycine max	China	Lu shun dou	III	Landrace	37.25	44
PI603457B	Glycine max	China	Mi lan dou zi	IV	Landrace	38	45.5
PI603458A	Glycine max	China	Shui dou	IV	Landrace	34.75	39
PI603463	Glycine max	China	Dong jie No. 1	II		26	36
PI603466B	Glycine max	China	Qi si wa	IV	Landrace	36.25	44.3333
PI603470	Glycine max	China	Xiao qing dou	II		35.75	32
PI603477A	Glycine max	China	Jiang nan qing	III		33	31
PI603487A	Glycine max	China	Diao ya dou	IV	Landrace	38.5	75
PI603488	Glycine max	China	Zao hei dou	III	Landrace	25.5	40.5
PI603490	Glycine max	China	Hei you dou	IV	Landrace	54.25	57.3333
PI603492	Glycine max	China	Qi hei dou	IV	Landrace	39.5	43.75
PI603494	Glycine max	China	Hai dou zi	IV	Landrace	38.25	34.75
PI603495B	Glycine max	China	Hong mi lan dou zi	V	Landrace	28	29
PI603496B	Glycine max	China	Xiao hong dou	IV	Landrace	46.3333	41.3333
PI603497	Glycine max	China	Hua dou	III	Landrace	19.75	22.3333
PI603500	Glycine max	China	Yuan bai dou	V	Landrace	21.25	33
PI603502A	Glycine max	China	Da hei dou	III	Landrace	20.3333	30
PI603503	Glycine max	China	Ben di huang dou	IV	Landrace	52.75	46
PI603505	Glycine max	China	Da dou	IV	Landrace	27.75	32.75
PI603510	Glycine max	China	Xiao li bai	V	Landrace	31.75	40.75
PI603515	Glycine max	China	Ba yue bao	IV	Landrace	34	34
PI603519	Glycine max	China	Lu da dou	VI	Landrace	41	42.5
PI603521	Glycine max	China	Huang dou	VIII	Landrace	54.5	47.5
PI603523	Glycine max	China	Ba yue zha	V	Landrace	45.6667	34.5
PI603525	Glycine max	China	Xiao lu dou	VI	Landrace	34	37
PI603526	Glycine max	China	Hei you dou	IV	Landrace	56.75	32.75
PI603528	Glycine max	China	Hei ke zha	VII	Landrace	28.75	44
PI603531A	Glycine max	China	Zao jiao hu mian dou zi	IV	Landrace	34.5	52.75
PI603532	Glycine max	China	Hong li huang dou	VI	Landrace	38.75	37.3333
PI603534B	Glycine max	China	Da niu mao huang	VIII	Landrace	32.5	23.25
PI603537A	Glycine max	China	Niu yan jing quan zi	V	Landrace	43	29
PI603538E	Glycine max	China	Wan dou zao	VIII	Landrace	35	38
PI603543B	Glycine max	China	Lu huang dou	IV	Landrace	33.25	39.5
PI603545A	Glycine max	China	Xiao hei dou	IV	Landrace	26.25	41.5
PI603546A	Glycine max	China	Xiao hei dou	I	Landrace	38.6667	40
PI603549	Glycine max	China	Mei dou	III	Landrace	50.75	46.5
PI603551A	Glycine max	China	Hei qing dou	IV	Landrace	26.25	50.75
PI603552	Glycine max	China	Hong xiao dou	III		26.75	24.5
PI603554B	Glycine max	China	Ba wang bian	IV	Landrace	34.5	29.3333
PI603555	Glycine max	China	Hua da hei dou	IV	Landrace	33.75	46.75
PI603556	Glycine max	China	Xiao huang dou	III	Landrace	28	20.75
PI603557	Glycine max	China	Er huang pi huang dou	IV		41.5	29.75
PI603559	Glycine max	China	Xiao huang dou	IV	Landrace	29.25	18
PI603562B	Glycine max	China	Tian e dan II	III	Landrace	43.3333	34
PI603567A	Glycine max	China	Da huang dou <1>	III	Landrace	43.5	33.6667
PI603568	Glycine max	China	Da huang dou <1>	IV	Landrace	28.5	29.75
PI603570B	Glycine max	China	Huang dou <1>	IV	Landrace	46	30.75
PI603570D	Glycine max	China	Huang dou <1>	V	Landrace	23.5	34.5
PI603572	Glycine max	China	Chun bai dou	V	Landrace	23.25	24.5
PI603574	Glycine max	China	Huang dou	IV	Landrace	15.25	35.5
PI603576A	Glycine max	China	Bai da dou	III	Landrace	40.5	31.3333
PI603579	Glycine max	China	Xiao bai jiao dou	IV	Landrace	30.6667	35
PI603583	Glycine max	China	Da qing dou	IV	Landrace	32	41.5
PI603587C	Glycine max	China	Hei jin gang	IV	Landrace	30.25	40.25
PI603592	Glycine max	China	Xia men teng zi dou	IV	Landrace	39.3333	39
PI603598A	Glycine max	China	Pu dou 426	IV		33.6667	30.75
PI603612	Glycine max	China	Jia yu liu yue bao	III	Landrace	32.75	21.5
PI603615B	Glycine max	China	70-2	VI		24	20.25
PI603629B	Glycine max	China	Ji wo huang dou	VI	Landrace	29.5	21.75
PI603630	Glycine max	China	Lu shui bai No. 1	VII	Landrace	35.5	27.25
PI603633	Glycine max	China	Niu ken zhuang No. 2	VI	Landrace	37	34
PI603634	Glycine max	China	Bai huang dou	VII	Landrace	41.25	30.5
PI603658	Glycine max	China	Hua rong liu yue bao yi	II	Landrace	31.5	15.5
PI603660	Glycine max	China	Xiang xiang huang dou bing	II	Landrace	37.75	40
PI603670	Glycine max	China	Shuang long cun da hei dou	III	Landrace	51.25	41.6667
PI603675	Glycine max	China	Huai yin gua dou jia	III	Landrace	51.5	30.75
PI603687A	Glycine max	China	Dong hai bai guo	IV	Landrace	26.75	38.3333
PI603688	Glycine max	China	Gan yu tei jia zi dou	V	Landrace	41.25	38.5
PI603696	Glycine max	China	Shu yang qiu dou jia	VI	Landrace	48.25	43.5
PI603698D	Glycine max	China	Dan yang shui bai dou	I	Landrace	34.5	32.25
PI603698J	Glycine max	China	Dan yang shui bai dou	Z	Landrace	41.75	42.75
PI603703A	Glycine max	China	Liu he xiao you qing	VI	Landrace	45.3333	47.5
PI603718B	Glycine max	China	Xin jin bai mao zi	IV	Landrace	34	35.25
PI603719C	Glycine max	China	Eng xi liu yue huang xiao	III	Landrace	29.25	44.75
PI603722	Glycine max	China	Nan chong ba yue huang	VIII	Landrace	16.75	40.3333
PI603732B	Glycine max	China	Bai hua dou	V	Landrace	36	37.25
PI603733	Glycine max	China	Huang dou	VI	Landrace	31	25
PI603758C	Glycine max	China	Liu yue dou	I	Landrace	61	49
PI603769	Glycine max	China	Lin cun jiu yue huang	IX	Landrace	52	35
PI603780	Glycine max	China	Dong jiang huang dou	IV	Landrace	45	38.75
PI603909A	Glycine max	North Korea	Byol	IV		38.25	37.75
PI603910C	Glycine max	North Korea	Cin	V		27.75	41.25
PI603911B	Glycine max	North Korea	Jijori	III		38	39
PI603911C	Glycine max	North Korea	Jijori	IV		37	42.75
PI603915C	Glycine max	North Korea	Uid	III		37.75	36
PI604464	Glycine max	United States	HC95-15MB	IV		43.5	33.5
PI605745B	Glycine max	Vietnam	Cuc luc ngan	II		27.5	34.5
PI605765B	Glycine max	Vietnam	Ninh minh	I		40	37.5
PI605838	Glycine max	Vietnam	Xanh si man	V		33.5	33
PI605839A	Glycine max	Vietnam	Xam si man	IV		39.25	38.75
PI605877E	Glycine max	Vietnam	Sample 149	V		33	49.25
PI605885A	Glycine max	Vietnam	Sample 160	V		31.5	36
PI606374	Glycine max	Vietnam	Cao bang 8	III		22.25	30.75
PI606382A	Glycine max	Vietnam	Cuc mat den	IV		47.25	43.5
PI606395	Glycine max	Vietnam	Ha tuyen	IV		21.3333	39
PI606397A	Glycine max	Vietnam	Hat nho duc trong	V		27.3333	30.6667
PI606444	Glycine max	Vietnam	Yachim	V		19.25	34.5
PI606749	Glycine max	United States	Ina	IV	N. Am. cultivar	28	30
PI607835	Glycine max	United States	UM3	Z	N. Am. cultivar	19	17.75
PI612146	Glycine max	United States	Bolivar	V	N. Am. cultivar	38.75	40.75
PI612705	Glycine max	China	He feng No. 9	I		24.6667	16.25
PI612730	Glycine max	China	Zhong huong No. 10	II		35.25	46
PI612733	Glycine max	China	Jiqing No. 1	II		33.5	36
PI612735	Glycine max	China	Jiunong 21	I		26	21
PI612754	Glycine max	China	ZY 645	I		23.25	30.25
PI612759A	Glycine max	China	ZY 113	Z		38.3333	24
PI612761B	Glycine max	China	50131	I		22.25	38
PI614832	Glycine max	United States	NE3400	III	N. Am. cultivar	25	27
PI615464	Glycine max	Vietnam	Song boi	V		37.3333	43
PI615476	Glycine max	Vietnam	No. 1	VII		36.25	30.75
PI615498	Glycine max	Vietnam	Vang muong khuong	VII		29.5	32.5
PI615553	Glycine max	United States	LG92-1255	II		14.25	36.25
PI619615	Glycine max	United States	N6201	VI	N. Am. cultivar	28	44.5
PI628812	Glycine max	Brazil	MG/BR-46 Conquista	VI		38.3333	35.6667
PI628834	Glycine max	Brazil	FT-16	VIII		33.75	38.25
PI628846	Glycine max	Brazil	IAC-11	VI		47.6667	38.3333
PI628867	Glycine max	Brazil	Ocepar-3 Primavera	VI		10	42.25
PI628889	Glycine max	Brazil	Santa Rosa	IX		24.6667	22.25
PI628893	Glycine max	Brazil	Sulina	VII		44.75	39.75
PI628913	Glycine max	Brazil	BR-30	VII		39.5	43.5
PI628914	Glycine max	Brazil	BA BR-31	VII		27	24
PI628927	Glycine max	Brazil	Emgopa-303	VIII		43.3333	36.5
PI628928	Glycine max	Brazil	Emgopa-304 Campeira	VII		30.5	31.75
PI628935	Glycine max	Brazil	FT-Seriema	VIII		27.75	22.25
PI628961	Glycine max	Brazil	UFV-Araguaia	VIII		40	26.75
PI628963	Glycine max	Brazil	La Suprema	VII		23.75	19.6667
PI631123	Glycine max	United States	TW98-1			25.3333	25.5
PI631438	Glycine max	United States	Nannonatto	Z	N. Am. cultivar	19.5	20
PI632418	Glycine max	United States	Tara	V	N. Am. cultivar	30.75	19.3333
PI632423	Glycine max	United States	HC95-634	III		41.25	33.75
PI632430	Glycine max	United States	HC95-261PR	IV		25.6667	30.75
PI632431	Glycine max	United States	HC94-168	IV		27.5	28
PI632639A	Glycine max	Vietnam	Hoang mao	IV		26	22.25
PI632650	Glycine max	Vietnam	DT 22	VI		53.75	49.25
PI632654	Glycine max	Vietnam	VG 4763	V		36.6667	55
PI632656B	Glycine max	Vietnam	MVK 9	V		34.75	35
PI632660	Glycine max	Vietnam	H 2	IV		34.25	41.75
PI632747	Glycine max	United States	VS94-11	V		31.25	35.6667
PI633608	Glycine max	United States	Dilworth	III	N. Am. cultivar	30.75	28.5
PI633729	Glycine max	United States	LG92-4208	III		23.75	26
PI633731	Glycine max	United States	LG94-1906	II		32.3333	28.25
PI636691	Glycine max	United States	N98-4445A	IV		27	39
PI639283	Glycine max	United States	LG97-7012	III		27.6667	43.5
PI639528B	Glycine max	Russian Federation		II		29.25	40.75
PI639543	Glycine max	Russian Federation		I		19.75	20.5
PI639550E	Glycine max	Moldova	KSHI 713	II		33.75	32.75
PI639559B	Glycine max	Ukraine	VYTKA 2	II		29.5	29
PI639565	Glycine max	Philippines		VIII		33.5	31
PI639566D	Glycine max	Philippines		VIII		31.75	33
PI639578	Glycine max	Seychelles	CARIBE	VIII		36.25	26.25
PI639586	Glycine soja	Russian Federation				23.5	21.75
PI639590A	Glycine soja	Russian Federation				20.25	16.3333
PI639590B	Glycine soja	Russian Federation				21.5	18.25
PI639621	Glycine soja	Russian Federation				17.75	22
PI639629	Glycine max	Russian Federation	SOER 13-91	ZZZ		30	25.25
PI639632A	Glycine max	Russian Federation	RENTA	Z		43	33.5
PI641156	Glycine max	United States	NC-Raleigh	VII	N. Am. cultivar	26.25	17.75
PI642768	Glycine max	United States	Ohio FG5	III	N. Am. cultivar	26.75	19.5
PI643146	Glycine max	United States	Prohio	IV	N. Am. cultivar	22.75	29
PI652442	Glycine max	United States	SS93-6012			34.75	31.75
PI652935	Glycine max	United States	BARC-19	VI		23.25	23.5
PI653874B	Glycine max	Vietnam				43.25	36
PI656647	Glycine max	United States	DS4-SCN05	IV		31	15.6667
