# Supplementary material for: Genetic variation and genetic complexity of nodule occupancy in soybean inoculated with USDA110 and USDA123 rhizobium strains
Source: BMC Genomics. 2023 Sep 4;24:520. doi: 10.1186/s12864-023-09627-4 (PMC10478483; doi:10.1186/s12864-023-09627-4)
Supplement: Supplementary file 2 — Supplementary Material 2 [file 12864_2023_9627_MOESM2_ESM.xlsx]

## Sheet: Table S2
Table S2 Seventy-three G. max accessions and five G. soja accessions with a significant difference in nodule number after inoculation with Bradyrhizobium japonicum strains USDA110 and USDA123 separately (P < 0.05)
Plant Introduction ID	Accession included in the competition experiment (Yes/No)	Species	Number of nodules occupied by		Probability of the difference in nodule number (P)
			USDA110	USDA123
PI360964	No	Glycine max	74.3	40.5	0.02
PI594879	Yes	Glycine max	58.5	29	0.01
PI437367	Yes	Glycine max	58	25	0
PI180532	Yes	Glycine max	57.3	40.8	0.02
PI603526	No	Glycine max	56.8	32.8	0
PI597471A	No	Glycine max	56.5	23.3	0.02
PI567564	Yes	Glycine max	56	23.8	0.01
PI165673	Yes	Glycine max	54.7	30.3	0.01
PI548461	Yes	Glycine max	52.5	25.8	0.03
PI603308A	Yes	Glycine max	51.3	29.5	0.02
PI445810A	No	Glycine max	49	38.5	0.04
PI317335	Yes	Glycine max	48.5	35	0.01
PI071465	Yes	Glycine max	46.8	28.5	0.01
PI548572	Yes	Glycine max	46.3	21.3	0.01
PI603570B	No	Glycine max	46	30.8	0.03
PI583835	Yes	Glycine max	45.5	23.8	0.01
PI068621	Yes	Glycine max	44	23.5	0
PI070466-3	Yes	Glycine max	44	27.5	0.01
PI153240	Yes	Glycine max	43.5	13.3	0.01
PI639632A	No	Glycine max	43	33.5	0.02
PI549018	No	Glycine max	41.5	16.7	0.02
PI436562	Yes	Glycine max	41	28.5	0
PI189939	Yes	Glycine max	40.5	20.7	0.01
PI089003-1	No	Glycine max	40.5	25.8	0.02
PI324187B	Yes	Glycine max	40.3	18.8	0.01
PI628961	Yes	Glycine max	40	26.8	0.04
PI080671	Yes	Glycine max	40	31	0.01
PI490766	Yes	Glycine max	39.7	28	0.04
PI091109	No	Glycine max	38.5	19.7	0.03
PI068731	Yes	Glycine max	38.3	28.5	0
PI361087	No	Glycine max	37.5	19.3	0.01
PI437265D	No	Glycine max	37.5	24.3	0.03
PI081768	Yes	Glycine max	36.8	22.5	0.03
PI438335	Yes	Glycine max	34.8	18	0.02
PI567624	Yes	Glycine max	34	17.5	0.01
PI407981C	No	Glycine max	33.7	21.8	0.04
PI548313	Yes	Glycine max	33.3	20.7	0.01
PI378658	Yes	Glycine max	32.8	19	0.01
PI437376A	Yes	Glycine max	30.3	18.5	0.04
PI562373	Yes	Glycine max	29	18.3	0.04
PI642768	Yes	Glycine max	26.8	19.5	0.03
PI438504B	No	Glycine max	22.3	11	0.01
PI240664	No	Glycine max	40	59.5	0.03
PI153231	Yes	Glycine max	31.3	59.3	0
PI567270A	No	Glycine max	41	54	0.03
PI603531A	No	Glycine max	34.5	52.8	0.03
PI437431	Yes	Glycine max	22.3	52.5	0.04
PI464912	Yes	Glycine max	21.3	48.3	0.03
PI088448	No	Glycine max	32.8	47.8	0.04
PI323557	Yes	Glycine max	7.5	47.5	0
PI054620-2	No	Glycine max	23.3	47	0.01
PI200503	No	Glycine max	31	47	0
PI068709	Yes	Glycine max	7	46.8	0
PI417092	No	Glycine max	33	46	0.03
PI603528	No	Glycine max	28.8	44	0.02
PI438440-1	No	Glycine max	18.8	42.5	0.01
PI594810B	No	Glycine max	27	42.5	0
PI506942	No	Glycine max	29.8	42.3	0.03
PI594456A	No	Glycine max	24	41.5	0.02
PI603545A	No	Glycine max	26.3	41.5	0.03
PI603722	No	Glycine max	16.8	40.3	0.01
PI548608	No	Glycine max	19.5	38	0
PI093563	No	Glycine max	23	38	0.01
PI437815	No	Glycine max	24	37.3	0.03
PI615553	No	Glycine max	14.3	36.3	0.02
PI603574	No	Glycine max	15.3	35.5	0
PI437427A	No	Glycine max	23	34.8	0.02
PI606444	No	Glycine max	19.3	34.5	0.04
PI594438	No	Glycine max	18.5	34	0.01
PI567331	No	Glycine max	16.8	29	0.01
PI594789A	No	Glycine max	9.3	27.8	0.01
PI594760B	No	Glycine max	15	27.7	0.03
PI437662	No	Glycine max	14.3	24.3	0.02
PI407270	No	Glycine soja	17	8.7	0.01
PI562558	No	Glycine soja	15.3	2.5	0.03
PI522226	No	Glycine soja	14	7.3	0.01
PI407318A	No	Glycine soja	7.3	2.5	0.01
PI245331	No	Glycine soja	5.3	2.3	0
