# Supplementary material for: Genetic variation and genetic complexity of nodule occupancy in soybean inoculated with USDA110 and USDA123 rhizobium strains
Source: BMC Genomics. 2023 Sep 4;24:520. doi: 10.1186/s12864-023-09627-4 (PMC10478483; doi:10.1186/s12864-023-09627-4)
Supplement: Supplementary file 3 — Supplementary Material 3 [file 12864_2023_9627_MOESM3_ESM.xlsx]

## Sheet: Table S3
Table S3 Number of nodules (NN) containing Bradyrhizobium japonicum strains USDA110, USDA123, or both USDA110 and USDA123 in 35 soybean accessions inoculated with mixed USDA110 and USDA123 inoculum. The asterisk (*) indicates significant difference in the number of nodules containing USDA110 vs. nodules containing USDA123 and both USDA110 and USDA123 at the 5% probability level.
Plant Introduction ID	Name	Maturity Group	Number of nodules occupied by			Total NN	t-value	Results of significance test at 95% probability
			USDA110	USDA123	USDA110 + USDA123
PI567624	Ji yuan xiao bai dou	III	54	0	0	54	7.35	*
PI324187B	Black Manchurian	VII	62	0	3	65	7.32	*
PI071465	No. 33	V	77	1	11	89	6.89	*
PI628961	UFV-Araguaia	VIII	45	0	2	47	6.27	*
PI189939	Poppelsdorf 3/1225	0	30	0	6	36	4	*
PI490766	Dawudou	III	46	11	4	61	3.97	*
PI068709	200	II	44	2	16	62	3.3	*
PI070466-3	7336	IV	36	3	11	50	3.11	*
PI464912	Dan Dou 1	IV	38	7	9	54	2.99	*
PI068731	289	III	37	2	14	53	2.88	*
PI603526	Hei you dou	IV	33	4	12	49	2.43	*
PI438335	SAO 196-C	III	32	6	10	48	2.31	*
PI080671	Sode Furi Daizu	II	33	1	17	51	2.1	*
PI180532	Strain No. 1379/47	0	31	1	17	49	1.86	NS
PI567564	Mao huang dou	IV	24	2	14	40	1.26	NS
PI153240	Rouest 250	0	22	0	16	38	0.97	NS
PI437431	Ussurijscaja 559	II	44	19	18	81	0.78	NS
PI583835	Mercury	III	11	1	7	19	0.69	NS
PI548461	Improved Pelican	VIII	21	0	19	40	0.32	NS
PI068621	116	III	16	2	14	32	0	NS
PI562373	Lambert	0	19	0	20	39	-0.16	NS
PI642768	Ohio FG5	III	23	2	23	48	-0.29	NS
PI436562	Ai jiao zao	II	41	16	32	89	-0.74	NS
PI437367	Ussurijscaja 171	III	34	27	14	75	-0.81	NS
PI548313	Chestnut	III	12	3	15	30	-1.1	NS
PI603308A	Niu xin hong	I	36	22	26	84	-1.31	NS
PI317335	Koganejiro	I	16	0	25	41	-1.41	NS
PI165673	Liuchow A	VI	15	12	13	40	-1.58	NS
PI437376A	Ussurijscaja 308	III	32	31	17	80	-1.79	NS
PI081768	Moshito	II	10	1	19	30	-1.83	NS
PI153231	B-63	III	15	13	15	43	-1.98	*
PI548572	Harly	I	13	2	24	39	-2.08	*
PI323557	H 67-8	VII	23	18	22	63	-2.14	*
PI378658	Dnepropetrovsk 12	0	24	1	42	67	-2.32	*
PI594879	Huo shao dou	VIII	18	3	43	64	-3.5	*
NS non-significant
