# Supplementary material for: Genetic variation and genetic complexity of nodule occupancy in soybean inoculated with USDA110 and USDA123 rhizobium strains
Source: BMC Genomics. 2023 Sep 4;24:520. doi: 10.1186/s12864-023-09627-4 (PMC10478483; doi:10.1186/s12864-023-09627-4)
Supplement: Supplementary file 5 — Supplementary Material 5 [file 12864_2023_9627_MOESM5_ESM.xlsx]

## Sheet: Table S4
Table S4 List of significantly associated loci for nodule number (NN) in G. max single inoculated with Bradyrhizobium japonicum strains USDA110 (NNmax110) and USDA123 (NNmax123), and in G. soja single inoculated with USDA110 (NNsoja110) and USDA123 (NNsoja123) and the list of QTLs previously reported for NN or nodule-related traits at similar genome regions. aPosition was based on the soybean who…
Trait	QTL/SNP ID	Chr	Positiona	Allelesb	MAF	Allelic effect	R2	P value	HapID	Haploblock position		Adjacent SNP position		Known QTLsc	Candidate gened	Annotatione
										Starts	Ends	Upstream	Downstream
NNmax110	ss715580772	1	6708220	G:T	0.258	-2.587	0.009	0.000783				6665846	6738583
	ss715580774	1	6767604	A:G	0.28	-2.496	0.009	0.000752				6738583	6849198
	ss715580834	1	8588978	A:G	0.191	2.92	0.01	0.000328	Gm01_Hap1	8191754	8720452
	ss715580879	1	9763709	A:G	0.069	4.93	0.015	1.14e-05	Gm01_Hap5	9763709	10741865
	ss715584397	3	11553805	G:T	0.332	-2.4165	0.00833	0.00089651	Gm03_Hap5	10686172	11662427
	ss715585020	3	27095330	C:T	0.447	-2.318	0.01	0.0003	Gm03_Hap21	27057528	27395084
	ss715585882	3	38100814	C:T	0.335	2.042	0.008	0.000812	Gm03_Hap61	38086799	38103441
	ss715586039	3	39182300	A:G	0.304	2.501	0.008	0.000793				39172304	39193524
	ss715586042	3	39199935	C:T	0.281	-2.681	0.009	0.000502	Gm03_Hap79	39193524	39216024
	ss715586051	3	39233070	C:T	0.285	-2.922	0.011	0.000187	Gm03_Hap80	39219595	39303211
	ss715589583	4	9104210	A:G	0.292	2.251	0.009	0.000413	Gm04_Hap93	9104210	9107472
	ss715588569	4	48213142	A:G	0.223	2.281	0.008	0.000937				48211899	48216376
	ss715595424	6	6493434	A:C	0.486	2.076	0.011	0.000141				6487117	6546570
	ss715595435	6	6581862	A:G	0.423	-2.12	0.011	0.000156				6571576	6614307	Root nodule number big 1-1, big 1-4 and root nodule weight dry 3-1
	ss715593108	6	13759357	C:T	0.398	2.299	0.011	0.000179				13758643	13764751	Root nodule number big 1-1, big 1-4, root nodule weight dry 3-1 and nodule number 2-1
	ss715597827	7	38871894	A:G	0.08	3.489	0.009	0.000782				38845896	38900298
	ss715599658	8	15084953	G:T	0.458	2.179	0.012	0.000117	Gm08_Hap126	15084953	15086291
	ss715599771	8	16131652	A:G	0.448	2.191	0.01	0.000322	Gm08_Hap135	16131652	16136185
	ss715603429	9	2708833	A:G	0.383	-2.247	0.01	0.000211	Gm09_Hap29	2708833	2753257
	ss715608349	10	5983607	A:G	0.23	2.866	0.009	0.000669	Gm10_Hap86	5983607	6005807
	ss715607620	10	46730455	A:C	0.334	2.138	0.009	0.000634	Gm10_Hap93	46688879	46747178			Root nodule number 4-1, big 1-2, big 1-5, root nodule number small plus Rhizobia 1-1, 1-2 and root nodule weight dry 3-2
	ss715610750	11	4611787	A:G	0.376	-2.44	0.013	6.05e-05				4602873	4642130	Root nodule number big 1-3, big 1-6, root nodule weight dry 3-3 and nodule number 1-1
	ss715608806	11	10996359	A:G	0.165	2.937	0.01	0.000281				10958741	11031273
	ss715613903	13	20192088	G:T	0.434	-2.23	0.009	0.000648	Gm13_Hap94	20192088	20229356
	ss715614090	13	23652093	C:T	0.062	-4.586	0.013	2.67e-05				23602844	23681823
	ss715615629	13	35522090	G:T	0.291	2.149	0.01	0.000353				35505494	35547764
	ss715616359	13	42423055	C:T	0.47	2.223	0.009	0.000412	Gm13_Hap323	42416671	42423055
	ss715620123	14	9435464	C:T	0.19549	-2.8821	0.01002	0.00027988	Gm14_Hap123	9077966	9498259
	ss715620829	15	1472547	G:T	0.176	-2.382	0.008	0.000958	Gm15_Hap10	1463063	1472547
	ss715622828	15	5241013	G:T	0.196	2.424	0.009	0.000535	Gm15_Hap51	5218552	5252046			Nodule size 1-5
	ss715622884	15	6082555	A:G	0.179	2.559	0.01	0.000373	Gm15_Hap58	6073094	6085794
	ss715622886	15	6104574	C:T	0.173	2.778	0.011	0.000149	Gm15_Hap59	6104574	6244724
	ss715624623	16	33715054	G:G	0.121	-2.981	0.01	0.000338				33703029	33733586		Glyma.16G175600, Glyma.16G175900, Glyma.16G176000	GmIF7GT/GmUGT1, GmUGT7, GmIF7GT5
	ss715635907	19	49239109	C:T	0.284	-2.212	0.009	0.000529				49210133	49243536	Nodule weight dry 1-1
	ss715636600	20	1196358	A:G	0.113	2.864	0.009	0.000778	Gm20_Hap18	1188478	1202203
NNmax123	ss715580630	1	55873722	C:T	0.133	3.411	0.011	0.000105				55866622	55879101
	ss715582045	2	3784156	A:C	0.208	2.293	0.009	0.000717		3784156	3790978
	ss715584369	3	10546202	G:T	0.33	-2.395	0.009	0.000762		10116695	10546202
	ss715584397	3	11553805	G:T	0.332	-2.5782	0.00995	0.000275	Gm03_Hap5	10686172	11662427
	ss715584427	3	12117704	C:T	0.326	-2.463	0.009	0.000571				12040444	12156418
	ss715584514	3	14808506	A:G	0.327	2.48	0.009	0.00053	Gm03_Hap8	14611581	14808506
	ss715584458	3	15561956	C:T	0.327	-2.396	0.008	0.000823				15422329	15689741
	ss715593108	6	13759357	C:T	0.4	2.254	0.011	0.000132				13758643	13764751	Root nodule number big 1-1, big 1-4, root nodule weight dry 3-1, and nodule number 2-1
	ss715601205	8	2573786	C:T	0.297	-2.316	0.008	0.000983				2572413	2580869
	ss715602696	8	7605209	G:T	0.066	-3.706	0.008	0.000828	Gm08_Hap43	7525546	7654540
	ss715599711	8	15558477	A:C	0.465	2.096	0.01	0.000229	Gm08_Hap130	15548772	15559466
	ss715602137	8	43927144	G:T	0.088	2.952	0.008	0.000847				43923803	43955878
	ss715606216	10	3193723	A:G	0.486	1.79	0.009	0.000736	Gm10_Hap46	3190951	3226857
	ss715607699	10	47626066	A:C	0.054	4.141	0.009	0.000527				47611929	47638241	Root nodule number 4-1, big 1-2, big 1-5, root nodule number small plus Rhizobia 1-1, 1-2, and root nodule weight dry 3-2
	ss715611254	11	86630	A:G	0.397	1.942	0.008	0.000843	Gm11_Hap2	31907	421061
	ss715610708	11	439562	C:T	0.289	-2.134	0.01	0.000357	Gm11_Hap4	439562	441999
	ss715611231	11	847393	A:G	0.217	2.479	0.009	0.000479	Gm11_Hap10	847393	879577
	ss715611291	11	937703	A:G	0.068	-3.647	0.009	0.000702	Gm11_Hap11	925282	937703
	ss715608796	11	1097745	G:T	0.374	1.943	0.009	0.000766				1065269	1102059
	ss715609122	11	1519453	A:G	0.098	-3.302	0.009	0.000617	Gm11_Hap20	1496423	1519453
	ss715617228	13	13778961	A:G	0.376	2.044	0.008	0.00081	Gm13_Hap7	13778961	13787721
	ss715617218	13	13855912	C:T	0.339	-2.31	0.011	0.00012	Gm13_Hap9	13855912	13871003
	ss715616990	13	15132667	A:C	0.102	3.743	0.014	2.99e-05	Gm13_Hap35	15126883	15132667
	ss715613920	13	20161319	G:T	0.495	-2.164	0.009	0.000488	Gm13_Hap93	19910057	20190038
	ss715619883	14	7589870	A:C	0.47	2.21	0.012	7.86e-05	Gm14_Hap114	7425927	7618004
	ss715620123	14	9435464	C:T	0.195	-2.544	0.008	0.000876	Gm14_Hap123	9077966	9498259
	ss715617636	14	12871325	C:T	0.105	3.345	0.009	0.000551	Gm14_Hap12	12783055	12945265
	ss715617744	14	13634262	C:T	0.146	-2.754	0.008	0.000915	Gm14_Hap19	13590759	14330286
	ss715617892	14	22010302	A:G	0.319	2.35	0.009	0.000761				21813467	22335949	Nodule number 3-1 and nodule weight per plant dry 1-1
	ss715618045	14	26690937	C:T	0.062	-4.01	0.008	0.000823	Gm14_Hap29	26079831	26911748			Nodule number 3-1 and nodule weight per plant dry 1-1
	ss715618900	14	43535411	C:T	0.051	-4.966	0.013	2.5e-05				43506379	43548260	Nodule number 3-1 and nodule weight per plant dry 1-1
	ss715622789	15	51424187	C:T	0.443	-2.027	0.01	0.000261	Gm15_Hap79	51353654	51508779
	ss715623827	16	2545650	A:G	0.338	2.132	0.01	0.000274	Gm16_Hap31	2528813	2552888
	ss715624623	16	33715054	G:T	0.12	-2.88	0.01	0.000275				33703029	33733586		Glyma.16G175600, Glyma.16G175900, Glyma.16G176000	GmIF7GT/GmUGT1, GmUGT7, GmIF7GT5
	ss715632299	18	56161047	A:G	0.222	-2.243	0.009	0.00055	Gm18_Hap138	56161047	56175604
NNsoja110	ss715580644	1	55982897	A:G	0.222	4.095	0.158	0.000764				55981704	55996199
	ss715581225	2	13947029	C:T	0.438	3.154	0.165	0.00048				13944196	13979499
	ss715585591	3	35421349	A:G	0.135	4.427	0.144	0.000826				35419608	35448717
	ss715586609	3	45151144	A:G	0.189	4.28	0.184	0.000183				45138644	45152955
	ss715589281	4	7588145	C:T	0.254	-4.071	0.221	6.46e-05	Gs04_Hap29	7586428	7588145
	ss715591553	5	38059310	A:G	0.081	-6.001	0.153	0.000573				38059106	38065203
	ss715592874	6	12258209	A:G	0.473	-3.982	0.171	0.000292				12200543	12289618	Nodule number 2-1
	ss715597243	7	34174926	C:T	0.192	4.953	0.228	3.87e-05	Gs07_Hap10	34174926	34561735
	ss715597281	7	34680056	C:T	0.178	-4.508	0.17	0.000313	Gs07_Hap1	34663125	34811959
	ss715597556	7	37173030	C:T	0.477	3.402	0.191	0.000331				37172283	37177741
	ss715602574	8	5273433	A:G	0.268	3.207	0.151	0.000902				5243819	5279444
	ss715602759	8	8471590	A:C	0.348	3.006	0.157	0.000977				8451046	8512373
	ss715604132	9	41856337	A:C	0.155	-4.494	0.149	0.000829				41775153	41857124
	ss715608580	10	8184352	C:T	0.208	4.156	0.208	9.22e-05	Gs10_Hap5	7967371	8220038
	ss715609243	11	25117123	G:T	0.216	3.669	0.152	0.000604	Gs11_Hap28	25116234	25123141
	ss715609300	11	25967651	C:T	0.111	-4.925	0.17	0.000408				25967601	25970915
	ss715621358	15	2402281	C:T	0.167	-3.798	0.146	0.000951				2391057	2428037
	ss715620209	15	9445842	A:G	0.225	-3.559	0.144	0.000922				9443026	9468112	Nodule number 1-2
	ss715630513	18	4191148	A:G	0.069	5.647	0.15	0.000835				4180030	4207722
	ss715632968	18	9833244	A:G	0.205	-4.266	0.176	0.000246				9802577	9850176
	ss715631323	18	48007001	C:T	0.347	3.703	0.176	0.000299				47958898	48024037
	ss715637162	20	29015399	C:T	0.444	-2.897	0.157	0.000634				28980459	29047376	Root nodule weight dry 1-1
	ss715638783	20	46675603	A:C	0.389	-2.879	0.161	0.000648	Gs20_Hap63	46666479	46678323
NNsoja123	ss715583945	2	8067683	C:T	0.105	-6.386	0.148	0.000858				8064520	8068730
	ss715583973	2	8222123	C:T	0.068	-8.523	0.165	0.000713				8221565	8244530
	ss715584126	2	9177453	G:T	0.066	-7.544	0.145	0.000949				9131963	9177922
	ss715584133	2	9199420	C:T	0.068	7.917	0.161	0.000604				9196990	9200580
	ss715584134	2	9200580	A:G	0.053	-9.872	0.191	0.000177	Gs02_Hap65	9200580	9242073
	ss715584150	2	9254890	C:T	0.053	9.871	0.191	0.000177				9251341	9282985
	ss715580892	2	10105223	C:T	0.066	-7.661	0.15	0.0008				10100485	10108523
	ss715583424	2	47501756	C:T	0.263	-4.272	0.148	0.000867				47499846	47506584
	ss715592309	5	6468493	C:T	0.133	-6.47	0.184	0.000315				6427793	6504089
	ss715590625	5	31433356	G:T	0.105	-6.983	0.153	0.000721				31427594	31450644		Glyma.05G121600	GmVTL1a/nodulin-21
	ss715591065	5	34841194	A:C	0.105	-6.1	0.147	0.000883				34820634	34851012
	ss715591417	5	37333428	A:C	0.053	8.606	0.159	0.000567				37331556	37347763
	ss715591966	5	39830296	C:T	0.133	6.34	0.146	0.000962	Gs05_Hap95	39830296	39838387
	ss715594793	6	47869389	G:T	0.27	-4.154	0.148	0.000915				47865396	47883817	Nodule number 3-5
	ss715597694	7	38021435	G:T	0.053	9.871	0.191	0.000177				37941463	38045873
	ss715602934	9	10149769	C:T	0.054	9.866	0.191	0.00019				9981228	10266112
	ss715607165	10	42199034	C:T	0.066	8.724	0.181	0.000255				42190951	42200116
	ss715615038	13	30787427	A:G	0.141	-6.19	0.211	0.000277				30783657	30793582
	ss715617912	14	1847257	C:T	0.053	-9.215	0.17	0.000387				1805327	1853399
	ss715621072	15	16431045	C:T	0.07	11.699	0.189	0.000273				16086379	16541484	Nodule number 1-2
	ss715623466	16	14601270	A:G	0.079	6.998	0.149	0.000835	Gs16_Hap8	14301936	14708082
	ss715623720	16	18097244	A:G	0.405	-3.994	0.16	0.000969	Gs16_Hap12	17381660	18354045
	ss715625845	17	12110222	C:T	0.147	-7.371	0.161	0.000558	Gs17_Hap61	12110222	12112038
	ss715625857	17	12158900	C:T	0.171	6.528	0.168	0.000409				12149402	12159367
	ss715625860	17	12162265	A:G	0.171	-6.528	0.168	0.000409	Gs17_Hap63	12160942	12162265
	ss715626363	17	19436102	A:G	0.079	7.84	0.177	0.000298				19275600	19477959
	ss715626365	17	19503588	A:G	0.079	7.84	0.177	0.000298	Gs17_Hap2	19477959	19688686
	ss715626374	17	19908675	C:T	0.08	7.844	0.178	0.000307				19787337	20023244
	ss715626380	17	20106809	A:G	0.079	7.84	0.177	0.000298				20023244	20145384
	ss715626384	17	20258856	C:T	0.079	-7.84	0.177	0.000298	Gs17_Hap3	20172252	21153904
	ss715626416	17	21490984	C:T	0.08	-7.819	0.185	0.000312	Gs17_Hap4	21490984	22040700
	ss715626458	17	22932063	A:G	0.079	7.84	0.177	0.000298	Gs17_Hap5	22755657	23721038
	ss715638590	20	44971784	C:T	0.092	7.992	0.172	0.000352	Gs20_Hap55	44971784	44992638			Nodule number 2-10
	ss715638603	20	45139632	C:T	0.079	-8.693	0.175	0.000317				45101461	45177883	Nodule number 2-10
